# Supplementary material for: Bis{2-[6-(1H-benzimidazol-2-yl-κN 3)-2-pyridyl-κN]benzimidazolato-κN}manganese(II)
Source: Acta Crystallogr Sect E Struct Rep Online. 2009 Mar 14;65(Pt 4):m397. doi: 10.1107/S1600536809008411 (PMC2969020; doi:10.1107/S1600536809008411)
Supplement: Supplementary file 1 [file e-65-0m397-sup1.cif]

##############################################################################
###                                                                        ###
###        Electronic paper (Acta Crystallographica Section E)             ###
###                                                                        ###
##############################################################################
#                                                                            #
# This CIF contains the data in a paper accepted for publication in Acta     #
# Crystallographica Section E. It conforms to the requirements of Notes      #
# for Authors for Section E, and has been peer reviewed under the auspices   #
# of the IUCr Commission on Journals.                                        #
#                                                                            #
# Full details of the Crystallographic Information File format               #
# are given in the paper "The Crystallographic Information File (CIF):       #
# a New Standard Archive File for Crystallography" by S. R. Hall, F. H.      #
# Allen and I. D. Brown [Acta Cryst. (1991), A47, 655-685].                  #
#                                                                            #
# The current version of the core CIF dictionary is obtainable from          #
# ftp://ftp.iucr.org/pub/cif_core.dic. The current version number is 2.4.    #
#                                                                            #
# Software is freely available for graphical display of the structure(s) in  #
# this CIF.  For information consult the CIF home page http://www.iucr.org/  #
# cif/home.html                                                              #
#                                                                            #
# This file may be used for bona fide research purposes within the           #
# scientific community so long as proper attribution is given to the journal # 
# article from which it was obtained.                                        #
#                                                                            #
##############################################################################
                                             
data_I
_audit_creation_method     SHELXL-97
_chemical_name_systematic
;
Bis{2-[6-(1<i>H</i>-benzimidazol-2-yl-\k<i>N</i>^3^)-2-pyridyl-
\k<i>N</i>]benzimidazolato-\k<i>N</i>}manganese(II)
;
_chemical_name_common     ?
_chemical_formula_moiety     'C38 H24 Mn N10'
_chemical_formula_sum     'C38 H24 Mn N10'
_chemical_formula_iupac     '[Mn (C19 H12 N5)2]'
_chemical_formula_weight     675.61
_chemical_melting_point     ?
_symmetry_cell_setting     tetragonal
_symmetry_space_group_name_H-M     'P -4 n 2'
_symmetry_space_group_name_Hall     'P -4 -2n'
loop_
    _symmetry_equiv_pos_as_xyz
    'x, y, z'
    '-x, -y, z'
    'y, -x, -z'
    '-y, x, -z'
    'x+1/2, -y+1/2, z+1/2'
    '-x+1/2, y+1/2, z+1/2'
    'y+1/2, x+1/2, -z+1/2'
    '-y+1/2, -x+1/2, -z+1/2'
_cell_length_a     10.1225(14)
_cell_length_b     10.1225(14)
_cell_length_c     15.865(3)
_cell_angle_alpha     90.00
_cell_angle_beta     90.00
_cell_angle_gamma     90.00
_cell_volume     1625.6(5)
_cell_formula_units_Z     2
_cell_measurement_reflns_used     6803
_cell_measurement_theta_min     2.39
_cell_measurement_theta_max     25.97
_cell_measurement_temperature     298(2)
_exptl_crystal_description     block
_exptl_crystal_colour     red
_exptl_crystal_size_max     0.45
_exptl_crystal_size_mid     0.44
_exptl_crystal_size_min     0.31
_exptl_crystal_density_diffrn     1.380
_exptl_crystal_density_meas     ?
_exptl_crystal_density_method     'not measured'
_exptl_crystal_F_000     694
_exptl_absorpt_coefficient_mu     0.451
_exptl_absorpt_correction_type     none
_exptl_absorpt_process_details     ?
_exptl_absorpt_correction_T_min     ?
_exptl_absorpt_correction_T_max     ?
_exptl_special_details
;
;
_diffrn_ambient_temperature     293(2)
_diffrn_radiation_type     MoK\a
_diffrn_radiation_wavelength     0.71073
_diffrn_radiation_source     'fine-focus sealed tube'
_diffrn_radiation_monochromator     graphite
_diffrn_measurement_device_type     'Bruker SMART 2K CCD'
_diffrn_measurement_method     '\f and \w'
_diffrn_reflns_number     6803
_diffrn_reflns_av_R_equivalents     0.0395
_diffrn_reflns_av_sigmaI/netI     0.0345
_diffrn_reflns_theta_min     2.39
_diffrn_reflns_theta_max     25.97
_diffrn_reflns_theta_full     25.97
_diffrn_measured_fraction_theta_max     1.000
_diffrn_measured_fraction_theta_full     1.000
_diffrn_reflns_limit_h_min     -10
_diffrn_reflns_limit_h_max     12
_diffrn_reflns_limit_k_min     -12
_diffrn_reflns_limit_k_max     11
_diffrn_reflns_limit_l_min     -19
_diffrn_reflns_limit_l_max     12
_diffrn_standards_number     0
_diffrn_standards_interval_count     .
_diffrn_standards_interval_time     .
_diffrn_standards_decay_%     ?
_refine_special_details
;
Refinement of <i>F</i>^2^ against ALL reflections. The weighted <i>R</i>-factor
<i>wR</i> and goodness of fit <i>S</i> are based on <i>F</i>^2^, conventional
<i>R</i>-factors <i>R</i> are based on <i>F</i>, with <i>F</i> set to zero for
negative <i>F</i>^2^. The threshold expression of <i>F</i>^2^ >
\s(<i>F</i>^2^) is used only for calculating <i>R</i>-factors(gt) <i>etc</i>.
and is not relevant to the choice of reflections for refinement.
<i>R</i>-factors based on <i>F</i>^2^ are statistically about twice as large
as those based on <i>F</i>, and <i>R</i>- factors based on ALL data will be
even larger.
;
_reflns_number_total     1599
_reflns_number_gt     1226
_reflns_threshold_expression     I>2<s(I)
_refine_ls_structure_factor_coef     Fsqd
_refine_ls_matrix_type     full
_refine_ls_R_factor_all     0.0592
_refine_ls_R_factor_gt     0.0350
_refine_ls_wR_factor_gt     0.0803
_refine_ls_wR_factor_ref     0.0952
_refine_ls_goodness_of_fit_ref     1.035
_refine_ls_restrained_S_all     1.035
_refine_ls_number_reflns     1599
_refine_ls_number_parameters     113
_refine_ls_number_restraints     0
_refine_ls_hydrogen_treatment     constr
_refine_ls_weighting_scheme     calc
_refine_ls_weighting_details
         'calc w=1/[\s^2^(Fo^2^)+(0.0482P)^2^+0.3361P] where P=(Fo^2^+2Fc^2^)/3'
_atom_sites_solution_hydrogens     geom
_atom_sites_solution_primary     direct
_atom_sites_solution_secondary     difmap
_refine_ls_shift/su_max     0.000
_refine_ls_shift/su_mean     0.000
_refine_diff_density_max     0.184
_refine_diff_density_min     -0.207
_refine_ls_extinction_method     none
_refine_ls_extinction_coef     ?
_refine_ls_abs_structure_details     'Flack (1983), 701 Friedel pairs'
_refine_ls_abs_structure_Flack     0.000(10)
loop_
    _atom_type_symbol
    _atom_type_description
    _atom_type_scat_dispersion_real
    _atom_type_scat_dispersion_imag
    _atom_type_scat_source
    'C' 'C' 0.0033 0.0016
                         'International Tables Vol C Tables 4.2.6.8 and 6.1.1.4'
    'H' 'H' 0.0000 0.0000
                         'International Tables Vol C Tables 4.2.6.8 and 6.1.1.4'
    'N' 'N' 0.0061 0.0033
                         'International Tables Vol C Tables 4.2.6.8 and 6.1.1.4'
    'Mn' 'Mn' 0.3368 0.7283
                         'International Tables Vol C Tables 4.2.6.8 and 6.1.1.4'
_computing_data_collection     'SMART (Bruker, 2003)'
_computing_cell_refinement     'SAINT (Bruker, 2003)'
_computing_data_reduction     'SAINT (Bruker, 2003)'
_computing_structure_solution     'SHELXS97 (Sheldrick, 2008)'
_computing_structure_refinement     'SHELXL97 (Sheldrick, 2008)'
_computing_molecular_graphics     'SHELXTL (Sheldrick, 2008)'
_computing_publication_material     'SHELXTL (Sheldrick, 2008)'
loop_
    _atom_site_type_symbol
    _atom_site_label
    _atom_site_fract_x
    _atom_site_fract_y
    _atom_site_fract_z
    _atom_site_U_iso_or_equiv
    _atom_site_adp_type
    _atom_site_calc_flag
    _atom_site_refinement_flags
    _atom_site_occupancy
    _atom_site_disorder_assembly
    _atom_site_disorder_group
    Mn Mn1 0.5000 0.0000 0.2500 0.0372(2) Uani d S 1 . .
    C C1 0.3191(3) 0.1985(3) 0.12293(17) 0.0379(6) Uani d . 1 . .
    C C2 0.2023(3) 0.1312(3) 0.1090(2) 0.0542(9) Uani d . 1 . .
    H H2 0.1913 0.0448 0.1279 0.065 Uiso calc R 1 . .
    C C3 0.1031(4) 0.1952(4) 0.0668(3) 0.0626(10) Uani d . 1 . .
    H H3 0.0234 0.1520 0.0575 0.075 Uiso calc R 1 . .
    C C4 0.1195(3) 0.3226(4) 0.0376(2) 0.0625(10) Uani d . 1 . .
    H H4 0.0511 0.3624 0.0078 0.075 Uiso calc R 1 . .
    C C5 0.2336(3) 0.3919(3) 0.0513(2) 0.0540(9) Uani d . 1 . .
    H H5 0.2432 0.4782 0.0321 0.065 Uiso calc R 1 . .
    C C6 0.3348(3) 0.3286(3) 0.09494(19) 0.0406(7) Uani d . 1 . .
    C C7 0.5083(3) 0.2688(3) 0.16267(18) 0.0366(7) Uani d . 1 . .
    C C8 0.6350(3) 0.2666(3) 0.2067(2) 0.0471(8) Uani d . 1 . .
    C C9 0.7292(4) 0.3650(4) 0.2072(3) 0.0915(16) Uani d . 1 . .
    H H9 0.7147 0.4441 0.1789 0.110 Uiso calc R 1 . .
    C C10 0.8439(3) 0.3439(3) 0.2500 0.128(3) Uani d S 1 . .
    H H10 0.9089 0.4089 0.2500 0.154 Uiso calc SR 1 . .
    N N1 0.65540(18) 0.15540(18) 0.2500 0.0381(7) Uani d S 1 . .
    N N2 0.4325(2) 0.1611(2) 0.16468(16) 0.0388(6) Uani d . 1 . .
    N N3 0.4560(2) 0.3722(2) 0.12179(17) 0.0437(6) Uani d . 1 . .
    H H1 0.5082 0.4448 0.1157 0.066 Uiso d PR 0.50 . .
loop_
    _atom_site_aniso_label
    _atom_site_aniso_U_11
    _atom_site_aniso_U_22
    _atom_site_aniso_U_33
    _atom_site_aniso_U_12
    _atom_site_aniso_U_13
    _atom_site_aniso_U_23
    Mn1 0.0277(3) 0.0277(3) 0.0560(5) -0.0078(3) 0.000 0.000
    C1 0.0366(16) 0.0338(16) 0.0435(15) -0.0021(11) -0.0031(14) -0.0071(14)
    C2 0.0514(19) 0.0429(18) 0.068(2) -0.0116(14) -0.0116(18) -0.0014(17)
    C3 0.049(2) 0.056(2) 0.083(3) -0.0112(17) -0.016(2) -0.003(2)
    C4 0.0494(19) 0.062(2) 0.076(3) 0.0047(18) -0.0231(18) 0.0033(19)
    C5 0.053(2) 0.0375(17) 0.071(2) 0.0038(15) -0.0036(17) 0.0058(18)
    C6 0.0381(16) 0.0316(16) 0.0520(18) -0.0011(12) -0.0007(14) -0.0043(14)
    C7 0.0358(15) 0.0240(13) 0.0501(18) -0.0011(11) 0.0004(15) 0.0004(12)
    C8 0.0367(16) 0.0352(16) 0.069(2) -0.0057(12) -0.0053(16) 0.0089(15)
    C9 0.066(2) 0.051(2) 0.158(4) -0.0324(18) -0.046(3) 0.047(2)
    C10 0.078(3) 0.078(3) 0.229(8) -0.058(3) -0.083(5) 0.083(5)
    N1 0.0292(9) 0.0292(9) 0.0559(19) -0.0071(11) 0.0007(15) -0.0007(15)
    N2 0.0347(13) 0.0285(11) 0.0531(15) -0.0063(10) -0.0047(11) -0.0010(11)
    N3 0.0402(13) 0.0285(12) 0.0623(16) -0.0045(10) -0.0046(13) 0.0033(13)
_geom_special_details
;
All e.s.d.'s (except the e.s.d. in the dihedral angle between two l.s. planes)
are estimated using the full covariance matrix. The cell e.s.d.'s are taken
into account individually in the estimation of e.s.d.'s in distances, angles
and torsion angles; correlations between e.s.d.'s in cell parameters are only
used when they are defined by crystal symmetry. An approximate (isotropic)
treatment of cell e.s.d.'s is used for estimating e.s.d.'s involving l.s.
planes.
;
loop_
    _geom_bond_atom_site_label_1
    _geom_bond_atom_site_label_2
    _geom_bond_site_symmetry_2
    _geom_bond_distance
    _geom_bond_publ_flag
    Mn1 N1 2_655 2.225(3) ?
    Mn1 N1 . 2.225(3) ?
    Mn1 N2 8 2.226(2) ?
    Mn1 N2 2_655 2.226(2) ?
    Mn1 N2 . 2.226(2) ?
    Mn1 N2 7_545 2.226(2) ?
    C1 N2 . 1.378(3) ?
    C1 C2 . 1.382(4) ?
    C1 C6 . 1.399(4) ?
    C2 C3 . 1.370(5) ?
    C2 H2 . 0.930 ?
    C3 C4 . 1.380(5) ?
    C3 H3 . 0.930 ?
    C4 C5 . 1.369(5) ?
    C4 H4 . 0.930 ?
    C5 C6 . 1.393(4) ?
    C5 H5 . 0.930 ?
    C6 N3 . 1.372(4) ?
    C7 N2 . 1.333(3) ?
    C7 N3 . 1.341(4) ?
    C7 C8 . 1.461(4) ?
    C8 N1 . 1.334(3) ?
    C8 C9 . 1.379(4) ?
    C9 C10 . 1.362(4) ?
    C9 H9 . 0.930 ?
    C10 C9 7_545 1.362(4) ?
    C10 H10 . 0.930 ?
    N1 C8 7_545 1.334(3) ?
    N3 H1 . 0.910 ?
loop_
    _geom_angle_atom_site_label_1
    _geom_angle_atom_site_label_2
    _geom_angle_atom_site_label_3
    _geom_angle_site_symmetry_1
    _geom_angle_site_symmetry_3
    _geom_angle
    _geom_angle_publ_flag
    N1 Mn1 N1 2_655 . 180.00(13) ?
    N1 Mn1 N2 2_655 8 72.49(5) ?
    N1 Mn1 N2 . 8 107.51(5) ?
    N1 Mn1 N2 2_655 2_655 72.49(5) ?
    N1 Mn1 N2 . 2_655 107.51(5) ?
    N2 Mn1 N2 8 2_655 144.99(11) ?
    N1 Mn1 N2 2_655 . 107.51(5) ?
    N1 Mn1 N2 . . 72.49(5) ?
    N2 Mn1 N2 8 . 85.43(12) ?
    N2 Mn1 N2 2_655 . 105.11(12) ?
    N1 Mn1 N2 2_655 7_545 107.51(5) ?
    N1 Mn1 N2 . 7_545 72.49(5) ?
    N2 Mn1 N2 8 7_545 105.11(12) ?
    N2 Mn1 N2 2_655 7_545 85.43(12) ?
    N2 Mn1 N2 . 7_545 144.99(11) ?
    N2 C1 C2 . . 130.8(3) ?
    N2 C1 C6 . . 108.5(2) ?
    C2 C1 C6 . . 120.7(3) ?
    C3 C2 C1 . . 118.1(3) ?
    C3 C2 H2 . . 120.9 ?
    C1 C2 H2 . . 120.9 ?
    C2 C3 C4 . . 121.2(3) ?
    C2 C3 H3 . . 119.4 ?
    C4 C3 H3 . . 119.4 ?
    C5 C4 C3 . . 121.8(3) ?
    C5 C4 H4 . . 119.1 ?
    C3 C4 H4 . . 119.1 ?
    C4 C5 C6 . . 117.7(3) ?
    C4 C5 H5 . . 121.2 ?
    C6 C5 H5 . . 121.2 ?
    N3 C6 C5 . . 131.7(3) ?
    N3 C6 C1 . . 107.8(3) ?
    C5 C6 C1 . . 120.5(3) ?
    N2 C7 N3 . . 115.0(2) ?
    N2 C7 C8 . . 118.8(2) ?
    N3 C7 C8 . . 126.1(2) ?
    N1 C8 C9 . . 120.0(3) ?
    N1 C8 C7 . . 113.2(2) ?
    C9 C8 C7 . . 126.8(3) ?
    C10 C9 C8 . . 118.6(4) ?
    C10 C9 H9 . . 120.7 ?
    C8 C9 H9 . . 120.7 ?
    C9 C10 C9 . 7_545 121.0(4) ?
    C9 C10 H10 . . 119.5 ?
    C9 C10 H10 7_545 . 119.5 ?
    C8 N1 C8 . 7_545 121.7(3) ?
    C8 N1 Mn1 . . 119.15(16) ?
    C8 N1 Mn1 7_545 . 119.15(16) ?
    C7 N2 C1 . . 104.0(2) ?
    C7 N2 Mn1 . . 115.90(18) ?
    C1 N2 Mn1 . . 138.51(18) ?
    C7 N3 C6 . . 104.6(2) ?
    C7 N3 H1 . . 116.9 ?
    C6 N3 H1 . . 138.2 ?
loop_
    _geom_hbond_atom_site_label_D
    _geom_hbond_atom_site_label_H
    _geom_hbond_atom_site_label_A
    _geom_hbond_site_symmetry_A
    _geom_hbond_distance_DH
    _geom_hbond_distance_HA
    _geom_hbond_distance_DA
    _geom_hbond_angle_DHA
    N3 H1 N3 2_665 0.91 1.89 2.736(4) 153.8
data_global
_journal_date_recd_electronic     2009-02-11
_journal_date_accepted     2009-03-07
_journal_name_full     'Acta Crystallographica, Section E'
_journal_year     2009
_journal_volume     65
_journal_issue      4
_journal_page_first     m397
_journal_page_last     m397
_journal_paper_category     QM
_journal_coeditor_code     BI2351
_publ_contact_author
;
       Zhang, Shu Hua
       Key Laboratory of Nonferrous Metal Materials and Processing Technology
       (Department of materials and chemistry engineering,
       Guilin University of Technology),
       Ministry of Education
       Guilin, 541004
       People's Republic of China
;
_publ_contact_author_email     zsh720108@21cn.com
_publ_contact_author_fax     '86 773 5896671'
_publ_contact_author_phone     '86 773 5896672'
_publ_section_title
;\
Bis{2-[6-(1<i>H</i>-benzimidazol-2-yl-\k<i>N</i>^3^)-2-pyridyl-\k<i>N</i>]\
benzimidazolato-\k<i>N</i>}manganese(II)
;
loop_
    _publ_author_name
    _publ_author_address
    'Bai, Xian-Qun'
;
Key Laboratory of Non-ferrous Metal Materials and Processing Technology
Department of Materials and Chemistry Engineering
Guilin University of Technology
Ministry of Education
Guilin 541004
People's Republic of China
and
College of Pharmacy
Guilin Medical University
Guilin 541004
People's Republic of China
;
    'Zhang, Shu-Hua'
;
Key Laboratory of Non-ferrous Metal Materials and Processing Technology
Department of Materials and Chemistry Engineering
Guilin University of Technology
Ministry of Education
Guilin 541004
People's Republic of China
;
