# Supplementary material for: Bis{2-[6-(1H-benzimidazol-2-yl-κN 3)-2-pyridyl-κN]benzimidazolato-κN}manganese(II)
Source: Acta Crystallogr Sect E Struct Rep Online. 2009 Mar 14;65(Pt 4):m397. doi: 10.1107/S1600536809008411 (PMC2969020; doi:10.1107/S1600536809008411)
Supplement: Supplementary file 2 [file e-65-0m397-Isup2.hkl]

# 
# h,k,l, Fc-squared, Fo-squared, sigma(Fo-squared) and status flag 
# 
data_I
_shelx_title ' mn4 in P-4n2' 
_shelx_refln_list_code          4 
_shelx_F_calc_maximum      187.65 
_exptl_crystal_F_000       698.00 
_reflns_d_resolution_high  0.8114 
 
loop_ 
 _symmetry_equiv_pos_as_xyz 
 'x, y, z' 
 '-x, -y, z' 
 'y, -x, -z' 
 '-y, x, -z' 
 'x+1/2, -y+1/2, z+1/2' 
 '-x+1/2, y+1/2, z+1/2' 
 'y+1/2, x+1/2, -z+1/2' 
 '-y+1/2, -x+1/2, -z+1/2' 
 
_cell_length_a    10.1225 
_cell_length_b    10.1225 
_cell_length_c    15.8651 
_cell_angle_alpha  90.000 
_cell_angle_beta   90.000 
_cell_angle_gamma  90.000 
 
_shelx_F_squared_multiplier     1.000 
 
loop_ 
 _refln_index_h 
 _refln_index_k 
 _refln_index_l 
 _refln_F_squared_calc 
 _refln_F_squared_meas 
 _refln_F_squared_sigma 
 _refln_observed_status 
   1   1   0      734.93      733.62     22.08 o 
   0   2   0     6448.79     6863.21    211.49 o 
   1   2   0        4.47        1.25      1.01 o 
   2   2   0       57.20       51.14      4.75 o 
   1   3   0     1091.44     1077.94      8.32 o 
   2   3   0       19.55       20.14      2.14 o 
   3   3   0     2945.16     3021.81     22.89 o 
   0   4   0      443.17      503.95     14.44 o 
   1   4   0        8.93        4.97      1.52 o 
   2   4   0     5683.66     5847.25     65.56 o 
   3   4   0      695.42      757.42      8.07 o 
   4   4   0        3.78       -1.81      2.56 o 
   1   5   0      415.69      319.01      5.59 o 
   2   5   0       61.92       64.24      3.19 o 
   3   5   0     1126.24     1095.37     11.85 o 
   4   5   0      788.28      792.50      8.29 o 
   5   5   0      876.26      856.59     17.81 o 
   0   6   0     3430.87     3827.96     54.49 o 
   1   6   0      650.88      713.32      9.76 o 
   2   6   0       67.71       42.81      3.23 o 
   3   6   0        8.48        3.14      2.88 o 
   4   6   0      271.21      277.63      7.51 o 
   5   6   0        0.64       -1.54      3.10 o 
   6   6   0      245.60      233.80     11.12 o 
   1   7   0      950.21      933.89     18.08 o 
   2   7   0       47.08       40.57      5.07 o 
   3   7   0      579.18      555.81     10.60 o 
   4   7   0       57.45       48.11      5.55 o 
   5   7   0        2.22       -5.10      3.40 o 
   6   7   0      145.53      142.55      7.99 o 
   7   7   0      764.31      748.88     36.53 o 
   0   8   0      701.98      711.12     16.19 o 
   1   8   0       80.76       76.86      6.04 o 
   2   8   0      170.11      175.50      7.93 o 
   3   8   0       24.43       24.32      6.27 o 
   4   8   0     1839.86     1843.80     46.72 o 
   5   8   0       22.05       14.23      4.95 o 
   6   8   0       18.30       23.74      5.83 o 
   7   8   0        4.33        0.43      5.26 o 
   8   8   0      144.37      151.88     14.87 o 
   1   9   0        2.72        6.18      4.85 o 
   2   9   0      197.29      204.02      8.95 o 
   3   9   0      220.75      237.26      9.38 o 
   4   9   0      377.53      351.57     11.32 o 
   5   9   0       99.67       96.39      8.51 o 
   6   9   0       19.09       10.60      6.11 o 
   7   9   0      104.91      129.72     10.09 o 
   8   9   0        1.55       -6.04      6.89 o 
   0  10   0       18.03       23.78      9.84 o 
   1  10   0       81.07       63.00      8.13 o 
   2  10   0       41.18       35.03      7.81 o 
   3  10   0        0.13       -6.06      5.08 o 
   4  10   0      308.81      318.89     11.47 o 
   5  10   0       12.65       12.40      6.68 o 
   6  10   0        6.60        2.18      6.65 o 
   7  10   0        0.02        2.73      6.48 o 
   1  11   0      381.90      350.60     13.91 o 
   2  11   0        4.23        9.68      6.83 o 
   3  11   0      123.69      127.66     11.02 o 
   4  11   0        0.10       -1.81      6.55 o 
   5  11   0      117.27      113.12     10.10 o 
   0  12   0       85.72       91.03     15.58 o 
   1  12   0       21.98       18.02      7.97 o 
   2  12   0       63.34       52.22      9.91 o 
   3  12   0        6.23        1.76      7.39 o 
   1   0   1    11161.93    11634.58    232.75 o 
   3   0   1     1860.66     1813.65     24.71 o 
   5   0   1     2609.40     2731.40     23.48 o 
   7   0   1     1016.99      971.97     17.65 o 
   9   0   1      163.04      170.90     46.11 o 
  11   0   1      241.24      255.14     18.87 o 
   0   1   1    11161.93    11957.86     74.52 o 
   1   1   1      165.92      174.46      2.68 o 
   2   1   1      258.03      247.29      5.48 o 
   3   1   1      426.99      451.44      4.70 o 
   4   1   1      437.94      439.44      5.69 o 
   5   1   1      586.55      625.89      7.64 o 
   6   1   1      743.56      696.09     13.02 o 
   7   1   1      255.20      265.27      6.41 o 
   8   1   1      542.21      517.45     11.45 o 
   9   1   1      352.14      335.73     12.05 o 
  10   1   1      155.61      168.69     11.19 o 
  11   1   1       24.28       27.94      7.59 o 
  12   1   1      123.35      125.73     15.82 o 
   1   2   1      258.03      267.89      4.39 o 
   2   2   1      475.70      505.38      5.32 o 
   3   2   1     1556.14     1567.10     13.90 o 
   4   2   1       63.89       69.51      5.23 o 
   5   2   1      508.68      482.59      6.61 o 
   6   2   1      270.58      296.14      5.82 o 
   7   2   1      414.63      379.95      8.61 o 
   8   2   1      288.40      279.34      8.96 o 
   9   2   1      180.90      171.50      8.83 o 
  10   2   1       18.66       28.04      7.02 o 
  11   2   1      237.07      241.99     13.78 o 
  12   2   1        6.29       11.44      7.75 o 
   0   3   1     1860.66     1860.48     17.97 o 
   1   3   1      426.99      454.66      8.12 o 
   2   3   1     1556.14     1598.40     11.36 o 
   3   3   1      600.26      657.67      7.71 o 
   4   3   1     1140.31     1147.62     11.26 o 
   5   3   1      898.67      968.89     14.29 o 
   6   3   1      571.34      529.82      9.71 o 
   7   3   1      152.74      173.31      6.55 o 
   8   3   1     1074.21     1028.97     17.40 o 
   9   3   1      139.65      140.35      8.65 o 
  10   3   1       59.95       71.28      7.53 o 
  11   3   1        9.06        3.26      7.14 o 
  12   3   1       25.78       13.33      8.84 o 
   1   4   1      437.94      421.20      6.19 o 
   2   4   1       63.89       65.77      4.56 o 
   3   4   1     1140.31     1149.13     10.59 o 
   4   4   1      266.96      287.90      4.57 o 
   5   4   1     1085.40     1106.97     11.81 o 
   6   4   1       36.92       33.53      4.06 o 
   7   4   1      614.41      604.75     11.53 o 
   8   4   1      318.95      305.21      9.26 o 
   9   4   1      538.56      519.04     18.44 o 
  10   4   1       37.13       41.73      7.02 o 
  11   4   1      207.52      207.59     13.30 o 
   0   5   1     2609.41     2749.37     30.45 o 
   1   5   1      586.56      626.70      8.46 o 
   2   5   1      508.68      490.31      7.80 o 
   3   5   1      898.67      963.80     10.33 o 
   4   5   1     1085.40     1083.58     10.11 o 
   5   5   1       99.11       99.05      5.73 o 
   6   5   1      294.79      289.00      8.20 o 
   7   5   1       86.27       67.12      5.82 o 
   8   5   1       36.80       41.48      5.91 o 
   9   5   1       94.32       94.10      7.48 o 
  10   5   1      155.54      156.25     10.56 o 
  11   5   1       15.71       12.13      7.92 o 
   1   6   1      743.56      711.70      9.83 o 
   2   6   1      270.58      300.62      6.61 o 
   3   6   1      571.34      543.10      8.86 o 
   4   6   1       36.92       30.74      4.55 o 
   5   6   1      294.79      277.34      8.93 o 
   6   6   1       50.57       39.36      5.05 o 
   7   6   1      132.58      120.71      7.55 o 
   8   6   1      189.77      183.70     11.41 o 
   9   6   1      127.74      149.60      9.16 o 
  10   6   1       18.52       10.95      7.95 o 
   0   7   1     1016.99      998.42     18.18 o 
   1   7   1      255.20      270.25      8.02 o 
   2   7   1      414.63      384.55      8.00 o 
   3   7   1      152.74      173.44      7.26 o 
   4   7   1      614.41      617.06     12.58 o 
   5   7   1       86.27       70.30      6.78 o 
   6   7   1      132.58      118.31      7.39 o 
   7   7   1       23.76       24.45      5.36 o 
   8   7   1      269.19      268.77     10.99 o 
   9   7   1       23.16       22.98      6.88 o 
  10   7   1       77.43       64.98      9.99 o 
   1   8   1      542.21      505.65     11.31 o 
   2   8   1      288.40      280.86      9.00 o 
   3   8   1     1074.21     1013.18     16.63 o 
   4   8   1      318.95      316.25     11.38 o 
   5   8   1       36.80       33.16      6.11 o 
   6   8   1      189.77      172.30     11.25 o 
   7   8   1      269.19      255.95     10.63 o 
   8   8   1      118.78       99.12      8.81 o 
   9   8   1      141.58      145.14     10.67 o 
   0   9   1      163.04      187.18     15.20 o 
   1   9   1      352.14      334.15     10.27 o 
   2   9   1      180.90      195.39      9.21 o 
   3   9   1      139.65      154.94      9.04 o 
   4   9   1      538.56      507.72     13.14 o 
   5   9   1       94.32       77.85      7.98 o 
   6   9   1      127.74      119.28      9.46 o 
   7   9   1       23.16       24.85      6.89 o 
   8   9   1      141.58      123.73     10.32 o 
   1  10   1      155.61      159.08     10.80 o 
   2  10   1       18.66        8.19      5.77 o 
   3  10   1       59.95       60.77      7.42 o 
   4  10   1       37.13       27.59      6.48 o 
   5  10   1      155.54      163.12     15.84 o 
   6  10   1       18.52        7.79      6.75 o 
   7  10   1       77.43       79.22     11.78 o 
   0  11   1      241.24      252.14     17.12 o 
   1  11   1       24.28       28.46      7.62 o 
   2  11   1      237.07      244.46     12.87 o 
   3  11   1        9.06        0.19      6.92 o 
   4  11   1      207.52      222.72     11.70 o 
   5  11   1       15.71       21.58      7.38 o 
   1  12   1      123.35      130.56     11.59 o 
   2  12   1        6.29        6.88      7.90 o 
   3  12   1       25.78       24.65      8.88 o 
   0   0   2     4574.22     4511.25     52.11 o 
   2   0   2     4982.87     5178.99     98.82 o 
   4   0   2     2887.80     3128.47     27.06 o 
   6   0   2     1215.67     1179.71     15.42 o 
   8   0   2      718.99      704.22     22.19 o 
  10   0   2       11.42       -4.17      7.81 o 
  12   0   2      151.91      121.59     18.96 o 
   1   1   2     3380.36     3397.28     18.20 o 
   2   1   2     2489.61     2514.35     23.56 o 
   3   1   2      665.15      632.63      6.99 o 
   4   1   2      604.98      642.91      7.29 o 
   5   1   2      872.98      839.61      8.52 o 
   6   1   2       56.21       46.46      3.28 o 
   7   1   2     1042.64     1032.83     15.07 o 
   8   1   2      223.66      224.10      7.42 o 
   9   1   2      107.15      104.54      8.73 o 
  10   1   2      226.96      220.22     12.36 o 
  11   1   2      271.26      281.96     18.48 o 
  12   1   2        6.29       -0.95      7.14 o 
   0   2   2     4982.87     5309.23     47.98 o 
   1   2   2     2489.61     2499.52     22.97 o 
   2   2   2     1503.01     1554.64     11.32 o 
   3   2   2       95.42      103.48      3.84 o 
   4   2   2      880.36      811.89     11.74 o 
   5   2   2      224.30      247.99      6.06 o 
   6   2   2      233.36      227.20      6.40 o 
   7   2   2      163.76      162.57      6.34 o 
   8   2   2      210.33      177.25      7.27 o 
   9   2   2       50.56       44.18      5.56 o 
  10   2   2      317.45      350.33     20.47 o 
  11   2   2        8.06       -4.37      6.75 o 
  12   2   2       92.45       98.03     10.80 o 
   1   3   2      665.15      624.57      7.00 o 
   2   3   2       95.42      105.28      3.43 o 
   3   3   2     2087.87     2174.45     18.84 o 
   4   3   2     1140.04     1321.77     11.96 o 
   5   3   2      681.27      689.75     10.27 o 
   6   3   2      292.45      294.87      7.47 o 
   7   3   2      238.31      220.74      7.20 o 
   8   3   2      117.93      122.53      7.08 o 
   9   3   2      799.40      780.53     19.61 o 
  10   3   2       54.81       61.87      8.74 o 
  11   3   2       56.39       54.19      8.90 o 
  12   3   2        8.43       11.08      8.18 o 
   0   4   2     2887.80     3106.84     57.92 o 
   1   4   2      604.98      628.70      7.75 o 
   2   4   2      880.36      856.43      9.42 o 
   3   4   2     1140.04     1309.04     17.32 o 
   4   4   2      812.88      782.41     11.05 o 
   5   4   2       33.46       31.33      3.28 o 
   6   4   2     1243.20     1259.19     13.83 o 
   7   4   2      181.29      178.54      6.97 o 
   8   4   2      298.58      264.39      8.78 o 
   9   4   2       70.93       73.42      6.71 o 
  10   4   2      196.16      179.43     12.03 o 
  11   4   2        2.01        9.28      7.51 o 
   1   5   2      872.98      821.88     13.07 o 
   2   5   2      224.30      245.03      5.63 o 
   3   5   2      681.27      680.54      9.42 o 
   4   5   2       33.46       34.50      3.39 o 
   5   5   2      561.10      571.14      9.55 o 
   6   5   2       57.38       43.53      4.68 o 
   7   5   2      137.67      152.70      7.77 o 
   8   5   2      335.78      321.46     10.85 o 
   9   5   2      121.89      138.36     14.36 o 
  10   5   2       83.62       67.86      8.27 o 
  11   5   2       88.51       93.21     10.60 o 
   0   6   2     1215.67     1188.03     19.80 o 
   1   6   2       56.21       50.74      3.85 o 
   2   6   2      233.36      214.41      5.84 o 
   3   6   2      292.45      294.40      9.63 o 
   4   6   2     1243.20     1290.99     16.96 o 
   5   6   2       57.38       55.50      8.44 o 
   6   6   2       42.29       49.18      9.54 o 
   7   6   2        0.97       -6.04      4.06 o 
   8   6   2      165.37      163.61     11.12 o 
   9   6   2       54.90       46.47      7.33 o 
  10   6   2       45.03       46.30      7.95 o 
   1   7   2     1042.64     1020.75     13.03 o 
   2   7   2      163.76      169.84      5.83 o 
   3   7   2      238.31      220.87      8.03 o 
   4   7   2      181.30      188.96      7.94 o 
   5   7   2      137.67      160.69      8.42 o 
   6   7   2        0.97        2.56      4.57 o 
   7   7   2      529.86      474.87     12.96 o 
   8   7   2       19.66        9.28      6.18 o 
   9   7   2       20.80       22.83      6.82 o 
  10   7   2       17.97       15.90      7.02 o 
   0   8   2      718.98      686.37     16.36 o 
   1   8   2      223.66      215.05      6.94 o 
   2   8   2      210.33      200.43      8.05 o 
   3   8   2      117.93      121.60      7.82 o 
   4   8   2      298.58      264.15     12.05 o 
   5   8   2      335.78      308.74     10.61 o 
   6   8   2      165.37      179.08     11.12 o 
   7   8   2       19.66       21.13      6.60 o 
   8   8   2      208.30      232.32     11.61 o 
   9   8   2        2.44       -0.60      6.62 o 
   1   9   2      107.15      100.75      7.62 o 
   2   9   2       50.56       51.05      6.30 o 
   3   9   2      799.40      783.21     15.69 o 
   4   9   2       70.93       94.24      8.01 o 
   5   9   2      121.89      127.97      9.06 o 
   6   9   2       54.90       56.27      7.56 o 
   7   9   2       20.80       18.30      6.80 o 
   8   9   2        2.44        2.21      6.87 o 
   0  10   2       11.42        1.62      8.53 o 
   1  10   2      226.96      227.51     12.55 o 
   2  10   2      317.45      335.41     11.19 o 
   3  10   2       54.81       64.73      7.54 o 
   4  10   2      196.16      204.95     10.65 o 
   5  10   2       83.62       90.15      8.62 o 
   6  10   2       45.03       36.34      7.61 o 
   7  10   2       17.97       16.36      7.08 o 
   1  11   2      271.26      279.81     12.61 o 
   2  11   2        8.06       -3.26      6.54 o 
   3  11   2       56.39       48.27      8.73 o 
   4  11   2        2.01        1.07      6.10 o 
   5  11   2       88.51       79.72     10.58 o 
   0  12   2      151.91      153.10     17.20 o 
   1  12   2        6.29        4.14      7.74 o 
   2  12   2       92.45      109.51     11.24 o 
   3  12   2        8.43       -4.35      7.46 o 
   1   0   3     8598.71     8876.70     55.54 o 
   3   0   3      299.58      265.20      6.59 o 
   5   0   3       31.82       15.31      3.88 o 
   7   0   3      682.44      679.04     15.74 o 
   9   0   3      724.52      708.17     24.06 o 
  11   0   3      211.72      230.99     19.61 o 
   0   1   3     8598.71     8923.41     64.42 o 
   1   1   3    35213.69    37212.17    324.96 o 
   2   1   3     2376.86     2364.58     14.41 o 
   3   1   3      633.61      675.27      7.72 o 
   4   1   3     1698.22     1719.37     17.64 o 
   5   1   3     1587.99     1814.24     19.12 o 
   6   1   3      613.64      582.83      9.36 o 
   7   1   3      135.83      143.67      6.11 o 
   8   1   3      338.41      344.78     10.00 o 
   9   1   3      101.76      103.58      7.87 o 
  10   1   3       68.33       69.02      8.66 o 
  11   1   3       28.09       26.86      7.57 o 
  12   1   3      104.21      108.37     11.08 o 
   1   2   3     2376.86     2375.88     13.30 o 
   2   2   3      377.29      366.71      5.25 o 
   3   2   3      487.06      461.54      5.60 o 
   4   2   3      194.07      197.81      4.68 o 
   5   2   3     1497.88     1610.47     26.12 o 
   6   2   3      188.25      207.38      6.86 o 
   7   2   3      707.08      678.77     12.73 o 
   8   2   3       11.41        6.20      4.40 o 
   9   2   3      235.74      239.87      9.60 o 
  10   2   3       54.92       60.70      8.56 o 
  11   2   3       61.89       56.01      8.76 o 
  12   2   3        2.56       -0.92      7.57 o 
   0   3   3      299.58      288.89      6.66 o 
   1   3   3      633.61      655.74      7.19 o 
   2   3   3      487.06      471.67      7.58 o 
   3   3   3     1288.40     1288.18     12.03 o 
   4   3   3     1966.71     1987.65     18.23 o 
   5   3   3      415.20      445.44      8.17 o 
   6   3   3      517.54      495.61     10.84 o 
   7   3   3      122.31      134.17      7.46 o 
   8   3   3       11.39        2.95      4.49 o 
   9   3   3       10.16       15.24      5.46 o 
  10   3   3      458.97      455.80     21.84 o 
  11   3   3       27.05       10.88      7.22 o 
   1   4   3     1698.22     1757.56     14.02 o 
   2   4   3      194.07      196.80      5.54 o 
   3   4   3     1966.71     2002.67     19.66 o 
   4   4   3       49.20       50.05      4.46 o 
   5   4   3      232.11      216.74      6.17 o 
   6   4   3       44.90       53.61      4.63 o 
   7   4   3      458.73      428.73     11.84 o 
   8   4   3       22.65       20.21      5.50 o 
   9   4   3      184.42      182.33     10.37 o 
  10   4   3       54.80       45.33      7.43 o 
  11   4   3       53.66       55.05      9.41 o 
   0   5   3       31.82       15.38      3.46 o 
   1   5   3     1587.99     1791.88     16.12 o 
   2   5   3     1497.88     1569.06     20.46 o 
   3   5   3      415.20      435.54      7.77 o 
   4   5   3      232.11      213.26      5.95 o 
   5   5   3        0.06       -2.67      2.72 o 
   6   5   3      326.87      308.99     14.57 o 
   7   5   3      516.07      500.80     17.32 o 
   8   5   3      583.23      567.19     19.86 o 
   9   5   3        3.90       -1.84      5.18 o 
  10   5   3       81.88       95.95      9.79 o 
  11   5   3       45.09       42.55      9.38 o 
   1   6   3      613.64      564.79      9.02 o 
   2   6   3      188.25      197.82      5.73 o 
   3   6   3      517.54      486.03      8.80 o 
   4   6   3       44.90       51.08      4.36 o 
   5   6   3      326.87      315.50     10.19 o 
   6   6   3      426.23      402.20     13.90 o 
   7   6   3      314.51      325.31     10.71 o 
   8   6   3       57.35       52.64      6.94 o 
   9   6   3       97.13       89.89     14.19 o 
  10   6   3       33.86       19.89      7.34 o 
   0   7   3      682.44      685.85     15.28 o 
   1   7   3      135.83      141.95      6.22 o 
   2   7   3      707.08      643.18     11.19 o 
   3   7   3      122.31      129.44      7.07 o 
   4   7   3      458.73      452.03     11.01 o 
   5   7   3      516.07      500.16     11.95 o 
   6   7   3      314.51      284.13     10.06 o 
   7   7   3        0.96       -1.75      4.98 o 
   8   7   3       86.28      100.21      8.62 o 
   9   7   3        1.64        0.57      6.00 o 
  10   7   3       25.00       30.06      7.68 o 
   1   8   3      338.41      322.82      8.32 o 
   2   8   3       11.41       -1.16      3.94 o 
   3   8   3       11.39        3.08      4.31 o 
   4   8   3       22.65       13.12      5.02 o 
   5   8   3      583.23      572.74     14.75 o 
   6   8   3       57.35       71.66      7.43 o 
   7   8   3       86.28       82.23      8.04 o 
   8   8   3        0.04        0.25      6.08 o 
   9   8   3       79.87       96.74      9.44 o 
   0   9   3      724.52      686.37     17.63 o 
   1   9   3      101.76       92.43      7.40 o 
   2   9   3      235.74      229.46      9.09 o 
   3   9   3       10.16       22.04      5.42 o 
   4   9   3      184.42      190.96     10.02 o 
   5   9   3        3.90       -1.05      5.46 o 
   6   9   3       97.13      103.53      9.75 o 
   7   9   3        1.64       -0.75      5.77 o 
   8   9   3       79.87       91.53     12.97 o 
   1  10   3       68.33       71.92      9.61 o 
   2  10   3       54.92       55.23      7.75 o 
   3  10   3      458.97      457.29     13.05 o 
   4  10   3       54.80       53.99      7.36 o 
   5  10   3       81.88       91.25      8.80 o 
   6  10   3       33.86       34.07      7.58 o 
   7  10   3       25.00       21.16      7.28 o 
   0  11   3      211.72      233.19     17.43 o 
   1  11   3       28.09       20.42      7.69 o 
   2  11   3       61.89       62.22      8.96 o 
   3  11   3       27.05       11.73      6.44 o 
   4  11   3       53.66       51.46      8.19 o 
   5  11   3       45.09       40.06      7.94 o 
   1  12   3      104.21      129.33     11.87 o 
   2  12   3        2.56        2.55      7.68 o 
   0   0   4     1710.13     1855.95     29.97 o 
   2   0   4     2260.59     2350.11     52.80 o 
   4   0   4      377.77      342.67      8.56 o 
   6   0   4      231.32      212.01      8.54 o 
   8   0   4     1134.11     1169.35     22.23 o 
  10   0   4      101.44       72.06     12.53 o 
  12   0   4       87.91       77.39     14.30 o 
   1   1   4     7013.06     7073.25     66.19 o 
   2   1   4     3861.30     4111.41     22.07 o 
   3   1   4      368.79      401.50      5.94 o 
   4   1   4      807.29      921.01     10.05 o 
   5   1   4      752.95      727.02      9.74 o 
   6   1   4       44.04       39.20      3.79 o 
   7   1   4      898.96      905.85     12.84 o 
   8   1   4      266.72      261.05      8.14 o 
   9   1   4      198.88      217.76      9.34 o 
  10   1   4       10.88        1.91      5.50 o 
  11   1   4       22.57       20.34      7.47 o 
  12   1   4        4.40        2.47      7.53 o 
   0   2   4     2260.60     2450.31     42.43 o 
   1   2   4     3861.30     4064.46     25.75 o 
   2   2   4     1377.90     1373.50      9.80 o 
   3   2   4      238.32      244.59      4.33 o 
   4   2   4     2434.85     2474.02     22.50 o 
   5   2   4      925.92     1018.59     19.70 o 
   6   2   4      843.38      806.20     13.78 o 
   7   2   4      165.06      167.17      7.24 o 
   8   2   4       47.86       52.56      6.07 o 
   9   2   4      127.76      136.40      8.78 o 
  10   2   4      336.47      344.19     11.82 o 
  11   2   4       26.97       20.04      7.67 o 
  12   2   4      140.66      177.33     13.30 o 
   1   3   4      368.79      415.27      5.74 o 
   2   3   4      238.32      239.63      3.84 o 
   3   3   4     2007.39     2126.93     25.56 o 
   4   3   4      103.93      118.40      4.03 o 
   5   3   4      566.96      538.50      9.96 o 
   6   3   4       92.01       92.06      5.47 o 
   7   3   4       13.76        4.90      4.14 o 
   8   3   4       27.67       20.84      5.42 o 
   9   3   4      686.39      644.19     14.79 o 
  10   3   4       47.63       44.69      8.03 o 
  11   3   4       62.16       79.67      9.08 o 
   0   4   4      377.77      333.72      8.21 o 
   1   4   4      807.29      914.49      9.78 o 
   2   4   4     2434.86     2438.27     26.19 o 
   3   4   4      103.93      119.85      4.38 o 
   4   4   4      512.81      487.63      8.67 o 
   5   4   4      203.14      208.12      6.43 o 
   6   4   4      213.96      211.86      6.82 o 
   7   4   4      223.99      216.13      8.62 o 
   8   4   4      173.55      184.19     11.23 o 
   9   4   4      119.21      116.05      9.58 o 
  10   4   4      127.72      133.69      9.86 o 
  11   4   4       33.38       29.88      7.86 o 
   1   5   4      752.95      729.96      9.62 o 
   2   5   4      925.92     1002.31     12.72 o 
   3   5   4      566.96      546.30      8.72 o 
   4   5   4      203.14      202.80      5.99 o 
   5   5   4      103.94      108.49      6.06 o 
   6   5   4       91.29       96.23      7.61 o 
   7   5   4      815.26      820.21     15.76 o 
   8   5   4       54.49       51.95      6.94 o 
   9   5   4      250.97      261.47     10.88 o 
  10   5   4       27.85       19.84      6.96 o 
  11   5   4       12.50        4.43      7.31 o 
   0   6   4      231.32      233.72      8.65 o 
   1   6   4       44.04       43.19      3.83 o 
   2   6   4      843.38      799.81     11.07 o 
   3   6   4       92.01       91.59      5.19 o 
   4   6   4      213.96      203.45      6.34 o 
   5   6   4       91.29       93.32      7.24 o 
   6   6   4      360.03      348.71     13.69 o 
   7   6   4       78.39       90.26      7.93 o 
   8   6   4      471.01      467.37     13.14 o 
   9   6   4        6.00       -0.95      6.53 o 
  10   6   4       80.09       96.18      9.80 o 
   1   7   4      898.96      894.91     12.49 o 
   2   7   4      165.06      156.90      6.10 o 
   3   7   4       13.76        7.63      3.43 o 
   4   7   4      223.99      219.76      9.94 o 
   5   7   4      815.26      792.84     14.97 o 
   6   7   4       78.39       88.28      7.51 o 
   7   7   4      204.82      226.99     10.76 o 
   8   7   4        7.67       -0.59      5.87 o 
   9   7   4        4.59        2.46      6.49 o 
  10   7   4       29.09       12.99      7.67 o 
   0   8   4     1134.11     1133.40     21.39 o 
   1   8   4      266.72      248.88      7.54 o 
   2   8   4       47.86       41.49      5.42 o 
   3   8   4       27.67       20.52      5.08 o 
   4   8   4      173.55      181.84      9.34 o 
   5   8   4       54.49       56.21      6.85 o 
   6   8   4      471.01      450.30     12.85 o 
   7   8   4        7.67        5.09      5.72 o 
   8   8   4       32.09       28.44      7.48 o 
   9   8   4       16.90       16.51      6.83 o 
   1   9   4      198.88      205.67      9.57 o 
   2   9   4      127.76      138.63      8.54 o 
   3   9   4      686.39      667.76     14.47 o 
   4   9   4      119.21      116.47      8.62 o 
   5   9   4      250.97      256.80     10.35 o 
   6   9   4        6.00        2.22      6.65 o 
   7   9   4        4.59       -3.39      6.50 o 
   8   9   4       16.90        4.78      6.99 o 
   0  10   4      101.44       77.91     12.25 o 
   1  10   4       10.88        1.93      5.47 o 
   2  10   4      336.47      358.61     11.72 o 
   3  10   4       47.63       52.01      7.58 o 
   4  10   4      127.72      145.36      9.82 o 
   5  10   4       27.85       12.55      6.66 o 
   6  10   4       80.09       98.83      9.61 o 
   7  10   4       29.09       20.85      7.68 o 
   1  11   4       22.57       24.47      7.65 o 
   2  11   4       26.98       28.16      8.07 o 
   3  11   4       62.16       60.61      8.14 o 
   4  11   4       33.38       26.73      7.48 o 
   5  11   4       12.50        8.76      7.18 o 
   0  12   4       87.91      104.89     15.73 o 
   1  12   4        4.40        4.48      7.68 o 
   2  12   4      140.66      173.51     16.79 o 
   1   0   5     1928.75     1951.04     15.18 o 
   3   0   5     1204.61     1200.21     15.29 o 
   5   0   5      925.28      884.58     24.89 o 
   7   0   5      614.18      586.96     25.91 o 
   9   0   5      568.78      539.30     16.76 o 
  11   0   5       42.91       38.80     12.11 o 
   0   1   5     1928.75     1915.75     18.44 o 
   1   1   5      143.49      150.76      3.21 o 
   2   1   5     7172.29     7383.54     33.32 o 
   3   1   5        9.81        7.93      2.40 o 
   4   1   5     1169.41     1242.88     12.19 o 
   5   1   5       66.90       73.51      4.99 o 
   6   1   5      463.53      438.16      8.44 o 
   7   1   5      361.92      368.99      8.57 o 
   8   1   5      309.67      318.62     10.06 o 
   9   1   5        0.38       -1.08      4.63 o 
  10   1   5      121.22      139.14      9.36 o 
  11   1   5       62.95       48.32      8.86 o 
  12   1   5       49.31       56.16     10.22 o 
   1   2   5     7172.29     7332.80     42.46 o 
   2   2   5      433.42      416.80      6.37 o 
   3   2   5      545.19      515.25      6.58 o 
   4   2   5      431.29      446.69      8.18 o 
   5   2   5      565.15      565.13      8.84 o 
   6   2   5      219.11      218.76      6.45 o 
   7   2   5      319.03      328.08     12.37 o 
   8   2   5       98.47       96.60      8.37 o 
   9   2   5      816.07      850.13     16.86 o 
  10   2   5      169.79      174.61     10.72 o 
  11   2   5      125.75      141.85     10.45 o 
   0   3   5     1204.61     1230.64     20.27 o 
   1   3   5        9.81        9.25      1.60 o 
   2   3   5      545.19      509.93      6.23 o 
   3   3   5      884.49     1001.88      9.23 o 
   4   3   5      532.46      528.73      7.14 o 
   5   3   5       56.03       55.94      4.32 o 
   6   3   5      438.21      453.15     11.38 o 
   7   3   5       21.09       18.04      4.22 o 
   8   3   5      347.34      329.89     10.65 o 
   9   3   5        8.33       -2.85      4.80 o 
  10   3   5      282.47      279.52     11.12 o 
  11   3   5        0.85        2.68      6.70 o 
   1   4   5     1169.42     1187.63     11.46 o 
   2   4   5      431.29      431.24      5.87 o 
   3   4   5      532.46      514.56      8.01 o 
   4   4   5        1.55       -2.03      2.27 o 
   5   4   5      560.54      582.35     10.71 o 
   6   4   5       47.34       47.13      4.61 o 
   7   4   5      310.03      266.34      8.80 o 
   8   4   5        9.40       -1.23      4.82 o 
   9   4   5       77.21       72.19      7.77 o 
  10   4   5        7.17        0.25      5.87 o 
  11   4   5        6.47       -3.99      6.97 o 
   0   5   5      925.28      882.04     15.04 o 
   1   5   5       66.90       62.94      3.89 o 
   2   5   5      565.15      590.53      8.88 o 
   3   5   5       56.03       54.22      4.05 o 
   4   5   5      560.54      557.39     14.37 o 
   5   5   5      163.48      172.28      6.16 o 
   6   5   5      550.44      566.39     10.98 o 
   7   5   5       53.34       45.09      6.23 o 
   8   5   5      253.35      259.95     10.26 o 
   9   5   5        6.19        3.04      5.91 o 
  10   5   5      118.09      133.70     11.67 o 
   1   6   5      463.53      458.18      8.49 o 
   2   6   5      219.11      215.16      6.27 o 
   3   6   5      438.21      424.80      8.52 o 
   4   6   5       47.34       43.19      4.41 o 
   5   6   5      550.44      585.58     12.46 o 
   6   6   5      164.42      182.35      8.77 o 
   7   6   5      528.60      488.07     12.85 o 
   8   6   5       21.10       16.27      5.70 o 
   9   6   5      156.72      162.21     10.43 o 
  10   6   5       13.06       18.16      8.59 o 
   0   7   5      614.18      568.26     14.35 o 
   1   7   5      361.92      360.04      8.31 o 
   2   7   5      319.03      316.54      8.05 o 
   3   7   5       21.09       11.22      3.89 o 
   4   7   5      310.03      292.58     13.66 o 
   5   7   5       53.34       52.40      6.35 o 
   6   7   5      528.60      490.26     12.86 o 
   7   7   5        9.39        7.05      5.71 o 
   8   7   5       78.81       93.28      8.92 o 
   9   7   5        8.59        1.33      6.27 o 
   1   8   5      309.67      312.89      9.80 o 
   2   8   5       98.47       86.08      6.04 o 
   3   8   5      347.34      360.39     10.36 o 
   4   8   5        9.40        5.87      5.03 o 
   5   8   5      253.35      253.04      9.99 o 
   6   8   5       21.10       13.42      5.84 o 
   7   8   5       78.81       82.84      8.68 o 
   8   8   5        0.07       -6.00      6.13 o 
   9   8   5       47.95       65.67     10.41 o 
   0   9   5      568.78      543.72     16.22 o 
   1   9   5        0.38       -3.72      4.87 o 
   2   9   5      816.07      828.67     23.23 o 
   3   9   5        8.33       -1.78      4.92 o 
   4   9   5       77.21       86.90      8.16 o 
   5   9   5        6.19        5.11      5.63 o 
   6   9   5      156.72      165.72     10.41 o 
   7   9   5        8.59        4.29      6.74 o 
   8   9   5       47.95       35.43      9.32 o 
   1  10   5      121.22      148.54     11.76 o 
   2  10   5      169.79      188.51     10.26 o 
   3  10   5      282.47      294.42     11.08 o 
   4  10   5        7.17        1.26      6.00 o 
   5  10   5      118.09      116.14     11.03 o 
   6  10   5       13.06        8.06      7.98 o 
   0  11   5       42.91       30.44     12.25 o 
   1  11   5       62.95       41.69      8.13 o 
   2  11   5      125.75      144.50     11.23 o 
   3  11   5        0.85       -1.83      6.26 o 
   4  11   5        6.47       -2.16      6.92 o 
   1  12   5       49.31       47.88      9.58 o 
   0   0   6     3291.28     3281.37     31.16 o 
   2   0   6       56.28       62.08      6.25 o 
   4   0   6      451.18      501.28     18.14 o 
   6   0   6     1273.26     1268.58     46.82 o 
   8   0   6      516.08      504.98     19.45 o 
  10   0   6      180.73      203.84     35.86 o 
   1   1   6       86.09       79.78      2.77 o 
   2   1   6     1098.09     1151.29      9.51 o 
   3   1   6     1968.73     1966.87     23.70 o 
   4   1   6       27.73       29.81      3.07 o 
   5   1   6      582.76      571.95      9.03 o 
   6   1   6        2.39       -0.58      2.91 o 
   7   1   6      347.36      350.93     11.32 o 
   8   1   6       44.36       34.94      5.59 o 
   9   1   6      409.54      417.34     12.18 o 
  10   1   6       60.48       54.93      8.39 o 
  11   1   6       18.14        6.77      7.42 o 
   0   2   6       56.27       48.40      2.63 o 
   1   2   6     1098.09     1144.33      9.63 o 
   2   2   6     3286.90     3231.73     20.89 o 
   3   2   6       68.30       87.66      6.50 o 
   4   2   6     1850.48     1981.05     20.64 o 
   5   2   6       24.75       23.97      3.01 o 
   6   2   6      312.76      294.40      8.41 o 
   7   2   6       50.93       66.63      6.15 o 
   8   2   6      161.79      170.00      9.57 o 
   9   2   6       10.13        8.83      5.79 o 
  10   2   6      201.52      240.39     11.55 o 
  11   2   6       47.62       62.70      8.31 o 
   1   3   6     1968.73     1978.95     13.80 o 
   2   3   6       68.30       86.44      3.44 o 
   3   3   6      323.99      309.58      6.24 o 
   4   3   6      187.38      177.05      4.60 o 
   5   3   6      451.69      438.91      8.79 o 
   6   3   6       46.97       43.87      4.87 o 
   7   3   6       29.36       29.95      4.60 o 
   8   3   6       84.00       96.58      6.84 o 
   9   3   6      178.08      190.15      9.38 o 
  10   3   6       49.32       43.20      7.43 o 
  11   3   6      104.32      130.15     12.11 o 
   0   4   6      451.18      486.75     10.42 o 
   1   4   6       27.73       24.19      3.67 o 
   2   4   6     1850.49     1979.39     24.88 o 
   3   4   6      187.38      179.52      5.15 o 
   4   4   6      100.70       91.51      4.91 o 
   5   4   6      145.84      145.90      6.07 o 
   6   4   6       24.20       20.05      4.11 o 
   7   4   6        7.21       -3.57      4.06 o 
   8   4   6      142.15      164.44     11.40 o 
   9   4   6       13.33        3.45      5.72 o 
  10   4   6      103.32      105.24      9.34 o 
  11   4   6        0.27       -7.96      7.19 o 
   1   5   6      582.76      582.47      8.77 o 
   2   5   6       24.75       26.80      3.27 o 
   3   5   6      451.69      433.80      8.11 o 
   4   5   6      145.84      144.88      6.15 o 
   5   5   6      950.27      923.44     13.26 o 
   6   5   6      142.92      165.48      7.63 o 
   7   5   6      125.25      136.63      9.80 o 
   8   5   6       10.18        7.94      5.76 o 
   9   5   6      178.62      174.64     16.80 o 
  10   5   6        0.54       -6.47      6.16 o 
   0   6   6     1273.26     1273.12     47.68 o 
   1   6   6        2.39       -1.24      2.74 o 
   2   6   6      312.76      280.22      7.02 o 
   3   6   6       46.97       40.53      4.20 o 
   4   6   6       24.20       15.33      3.73 o 
   5   6   6      142.92      139.27      7.15 o 
   6   6   6     1540.65     1578.44     35.95 o 
   7   6   6       89.94      100.41      7.99 o 
   8   6   6      118.10      133.73      9.43 o 
   9   6   6        1.57        1.87      7.24 o 
  10   6   6       35.65       43.22      9.21 o 
   1   7   6      347.37      321.34      8.79 o 
   2   7   6       50.93       53.81      4.85 o 
   3   7   6       29.36       25.25      4.32 o 
   4   7   6        7.21        7.55      3.98 o 
   5   7   6      125.25      141.58      9.69 o 
   6   7   6       89.94       87.57      7.80 o 
   7   7   6      207.87      231.38     10.87 o 
   8   7   6        3.01       -7.75      6.30 o 
   9   7   6       61.55       78.87     10.00 o 
   0   8   6      516.08      517.96     15.68 o 
   1   8   6       44.36       44.72      5.19 o 
   2   8   6      161.79      170.99      7.57 o 
   3   8   6       84.00       75.06      6.94 o 
   4   8   6      142.15      145.35     12.19 o 
   5   8   6       10.18       -2.48      5.04 o 
   6   8   6      118.10      128.23      9.23 o 
   7   8   6        3.01       -1.65      6.74 o 
   8   8   6        7.87        9.72      7.66 o 
   1   9   6      409.54      407.27     10.66 o 
   2   9   6       10.13       15.10      5.39 o 
   3   9   6      178.08      172.79      9.66 o 
   4   9   6       13.33       13.90      5.61 o 
   5   9   6      178.62      169.84     11.27 o 
   6   9   6        1.57       -2.66      7.53 o 
   7   9   6       61.55       72.83     11.50 o 
   0  10   6      180.73      221.02     18.82 o 
   1  10   6       60.48       63.61      7.50 o 
   2  10   6      201.52      224.23     11.19 o 
   3  10   6       49.32       62.98      8.66 o 
   4  10   6      103.32      105.37     10.16 o 
   5  10   6        0.54       -0.20      7.97 o 
   6  10   6       35.65       32.19     10.00 o 
   1  11   6       18.14       13.23      8.43 o 
   2  11   6       47.62       53.54      8.94 o 
   3  11   6      104.32      120.94     11.14 o 
   4  11   6        0.27       -0.74      9.09 o 
   1   0   7     2022.56     1969.58     25.63 o 
   3   0   7      764.61      838.57     13.85 o 
   5   0   7      558.20      613.19     13.97 o 
   7   0   7      284.36      273.93     11.20 o 
   9   0   7      231.47      228.82     15.11 o 
  11   0   7       10.94        1.55     10.01 o 
   0   1   7     2022.56     1926.44     38.21 o 
   1   1   7      111.37      114.50      2.93 o 
   2   1   7       68.78       67.92      4.45 o 
   3   1   7      328.05      341.93      5.88 o 
   4   1   7      290.54      272.28      6.13 o 
   5   1   7        1.96       -1.94      2.75 o 
   6   1   7      581.28      590.94     10.29 o 
   7   1   7      191.58      187.10      7.81 o 
   8   1   7      223.89      231.16     10.68 o 
   9   1   7        3.59       -3.92      5.04 o 
  10   1   7      241.98      249.37     13.02 o 
  11   1   7       11.32        4.22      8.07 o 
   1   2   7       68.78       70.41      2.63 o 
   2   2   7     3650.88     3812.65     22.85 o 
   3   2   7     3636.31     3780.11     47.89 o 
   4   2   7      423.01      449.19      7.24 o 
   5   2   7      865.67      834.09     14.23 o 
   6   2   7      140.39      152.00      6.80 o 
   7   2   7       27.74       30.31      5.32 o 
   8   2   7      148.94      131.86      8.37 o 
   9   2   7      188.88      205.60     11.73 o 
  10   2   7        8.92        8.46      6.45 o 
  11   2   7      132.60      131.33     12.01 o 
   0   3   7      764.61      796.58     10.14 o 
   1   3   7      328.05      332.78      4.97 o 
   2   3   7     3636.31     3791.20     44.19 o 
   3   3   7       62.91       67.17      4.32 o 
   4   3   7      216.65      192.55      5.11 o 
   5   3   7      254.61      251.80      7.19 o 
   6   3   7       47.33       43.00      4.62 o 
   7   3   7      150.75      155.09      7.70 o 
   8   3   7      220.30      223.07      8.29 o 
   9   3   7       17.20       11.81      5.31 o 
  10   3   7       58.58       69.60      8.01 o 
  11   3   7       46.24       51.24      8.52 o 
   1   4   7      290.54      256.96      7.82 o 
   2   4   7      423.01      444.73      6.42 o 
   3   4   7      216.65      199.39      5.52 o 
   4   4   7       63.86       67.54      5.16 o 
   5   4   7      317.46      316.67     10.54 o 
   6   4   7       31.94       36.86      4.77 o 
   7   4   7       20.45       24.93      4.95 o 
   8   4   7       46.53       35.04      5.87 o 
   9   4   7      162.01      191.30     14.93 o 
  10   4   7        2.31        0.76      6.90 o 
   0   5   7      558.20      571.56     13.45 o 
   1   5   7        1.96        1.72      2.39 o 
   2   5   7      865.67      833.99     10.85 o 
   3   5   7      254.61      249.78      7.25 o 
   4   5   7      317.46      299.33      7.58 o 
   5   5   7       26.70       22.68      4.28 o 
   6   5   7      592.67      578.63     16.32 o 
   7   5   7       51.40       37.70      6.30 o 
   8   5   7      105.30       91.91      8.58 o 
   9   5   7       44.73       41.92      7.69 o 
  10   5   7      115.41      136.46     14.74 o 
   1   6   7      581.28      595.56     15.48 o 
   2   6   7      140.39      139.08      6.08 o 
   3   6   7       47.33       42.49      4.37 o 
   4   6   7       31.94       34.53      4.38 o 
   5   6   7      592.67      584.58     11.41 o 
   6   6   7      332.37      323.48     11.98 o 
   7   6   7      355.97      351.26     12.98 o 
   8   6   7        1.23       -0.84      6.51 o 
   9   6   7      102.62      119.62     11.05 o 
   0   7   7      284.36      290.13     19.56 o 
   1   7   7      191.58      189.08      7.33 o 
   2   7   7       27.74       20.36      4.22 o 
   3   7   7      150.75      163.05      7.01 o 
   4   7   7       20.45       19.88      4.62 o 
   5   7   7       51.40       44.18      8.00 o 
   6   7   7      355.97      329.32     12.43 o 
   7   7   7       14.50        8.15      6.14 o 
   8   7   7       52.55       50.04      8.80 o 
   9   7   7        6.96        1.16      7.38 o 
   1   8   7      223.89      231.06      7.86 o 
   2   8   7      148.94      148.15      7.58 o 
   3   8   7      220.30      215.71      9.80 o 
   4   8   7       46.53       35.41      7.77 o 
   5   8   7      105.30       92.18     10.02 o 
   6   8   7        1.23       -8.91      5.94 o 
   7   8   7       52.55       80.33     14.55 o 
   8   8   7       10.01        9.25      7.92 o 
   0   9   7      231.47      222.79     14.76 o 
   1   9   7        3.59       -0.63      4.99 o 
   2   9   7      188.88      204.56     10.72 o 
   3   9   7       17.20        4.18      6.88 o 
   4   9   7      162.01      173.67     13.28 o 
   5   9   7       44.73       39.69      9.29 o 
   6   9   7      102.62      121.26     10.89 o 
   7   9   7        6.96       -4.74      7.81 o 
   1  10   7      241.98      239.18     12.80 o 
   2  10   7        8.92       14.45      8.07 o 
   3  10   7       58.58       58.73      9.85 o 
   4  10   7        2.31       -7.54      7.88 o 
   5  10   7      115.41      147.81     13.69 o 
   0  11   7       10.94       16.59     15.30 o 
   1  11   7       11.32       34.51     16.55 o 
   2  11   7      132.60      135.32     44.88 o 
   3  11   7       46.24       65.83     13.81 o 
   0   0   8      988.75      941.28     22.95 o 
   2   0   8     1134.13     1112.32     20.06 o 
   4   0   8      129.94      120.03      6.55 o 
   6   0   8     1470.55     1474.25     47.28 o 
   8   0   8       21.85       36.88     24.84 o 
  10   0   8       47.95       33.88     11.35 o 
   1   1   8      216.07      175.53      3.63 o 
   2   1   8      407.11      403.41     10.27 o 
   3   1   8      343.19      327.56      6.03 o 
   4   1   8       73.33       78.47      4.18 o 
   5   1   8      701.59      694.17      9.83 o 
   6   1   8        0.63        0.66      3.25 o 
   7   1   8      272.41      255.99      8.79 o 
   8   1   8      136.57      158.79      9.33 o 
   9   1   8      135.34      150.85     11.99 o 
  10   1   8       35.77       27.69      7.92 o 
  11   1   8      113.59      119.33     15.04 o 
   0   2   8     1134.13     1077.58     13.65 o 
   1   2   8      407.11      384.55      5.99 o 
   2   2   8     1808.47     1776.37     18.56 o 
   3   2   8      770.30      799.70     11.97 o 
   4   2   8      106.52      107.65      4.62 o 
   5   2   8        9.99        7.89      3.01 o 
   6   2   8       39.32       36.89      4.49 o 
   7   2   8      187.17      187.57      7.82 o 
   8   2   8      526.33      503.52     12.61 o 
   9   2   8       82.76       88.55      7.47 o 
  10   2   8       92.30      111.30     14.77 o 
  11   2   8       54.56       53.47     11.63 o 
   1   3   8      343.19      309.25      6.65 o 
   2   3   8      770.30      775.04      8.92 o 
   3   3   8     1846.90     1800.72     21.27 o 
   4   3   8      154.77      146.90      6.01 o 
   5   3   8      137.17      151.40      8.75 o 
   6   3   8      249.38      250.20      7.77 o 
   7   3   8       38.14       45.36      5.57 o 
   8   3   8       28.84       18.99      5.42 o 
   9   3   8      143.59      155.89     10.09 o 
  10   3   8        3.41       -3.63      6.55 o 
   0   4   8      129.94      116.81      4.98 o 
   1   4   8       73.33       70.84      3.38 o 
   2   4   8      106.52      105.97      3.91 o 
   3   4   8      154.77      134.82      6.06 o 
   4   4   8      602.59      616.65     15.48 o 
   5   4   8        0.80        0.59      3.95 o 
   6   4   8      188.76      189.39      7.58 o 
   7   4   8      251.15      250.56      8.63 o 
   8   4   8      142.87      148.55      9.12 o 
   9   4   8       88.25       74.41      8.76 o 
  10   4   8      101.17      130.49     10.55 o 
   1   5   8      701.59      669.75      8.93 o 
   2   5   8        9.99        5.43      2.93 o 
   3   5   8      137.17      134.28      7.28 o 
   4   5   8        0.80       -2.65      3.57 o 
   5   5   8      577.14      551.40     14.09 o 
   6   5   8      154.98      175.54      9.23 o 
   7   5   8       86.31       72.92      7.44 o 
   8   5   8       19.20       10.28      6.67 o 
   9   5   8       45.02       54.56      8.25 o 
  10   5   8        5.26        2.95      7.39 o 
   0   6   8     1470.55     1471.55     35.70 o 
   1   6   8        0.63       -4.94      3.29 o 
   2   6   8       39.32       42.36      4.83 o 
   3   6   8      249.38      235.90      9.00 o 
   4   6   8      188.76      172.85      9.54 o 
   5   6   8      154.98      157.78      8.69 o 
   6   6   8      678.67      672.30     24.80 o 
   7   6   8       49.47       52.17      7.92 o 
   8   6   8       55.89       53.31      9.15 o 
   9   6   8        5.26        3.39      8.13 o 
   1   7   8      272.41      264.94     11.82 o 
   2   7   8      187.17      187.35      8.51 o 
   3   7   8       38.14       32.28      6.01 o 
   4   7   8      251.15      220.37      9.64 o 
   5   7   8       86.31       75.26      8.47 o 
   6   7   8       49.47       35.56      7.91 o 
   7   7   8      204.45      255.60     14.05 o 
   8   7   8       11.13        1.34      7.12 o 
   0   8   8       21.85       34.40      8.63 o 
   1   8   8      136.57      137.72     11.03 o 
   2   8   8      526.33      503.75     17.07 o 
   3   8   8       28.84       24.23      6.25 o 
   4   8   8      142.87      175.43     12.37 o 
   5   8   8       19.20        6.34      7.65 o 
   6   8   8       55.89       64.81     12.06 o 
   7   8   8       11.13        7.79      7.86 o 
   8   8   8       13.21       -9.19      7.49 o 
   1   9   8      135.34      124.20     10.92 o 
   2   9   8       82.76       63.21     11.75 o 
   3   9   8      143.59      151.44     15.05 o 
   4   9   8       88.25       88.79     21.95 o 
   5   9   8       45.02       58.64     13.15 o 
   6   9   8        5.26       17.28      8.39 o 
   0  10   8       47.95       58.37     16.51 o 
   1  10   8       35.77       25.86     15.06 o 
   2  10   8       92.31      113.06     14.61 o 
   3  10   8        3.41       10.26     10.41 o 
   4  10   8      101.17      110.77     15.31 o 
   5  10   8        5.26        0.44     11.22 o 
   2  11   8       54.56       38.34     16.63 o 
   1   0   9      670.76      647.27     13.46 o 
   3   0   9     1264.02     1308.61     16.30 o 
   5   0   9      631.78      654.24     14.72 o 
   7   0   9      134.02      154.56     14.79 o 
   9   0   9       56.31       76.05     12.67 o 
  11   0   9       97.54      101.39     16.07 o 
   0   1   9      670.76      637.43     12.86 o 
   1   1   9      106.51       96.44      4.43 o 
   2   1   9      444.24      439.37      7.38 o 
   3   1   9       76.78       72.06      3.69 o 
   4   1   9      220.80      196.74      6.72 o 
   5   1   9       61.93       63.53      5.80 o 
   6   1   9      350.09      370.00      8.08 o 
   7   1   9      143.53      149.70     10.03 o 
   8   1   9      127.34      111.61      8.38 o 
   9   1   9        8.78       -3.20      6.67 o 
  10   1   9       66.55       69.87      9.26 o 
  11   1   9       18.94       22.72      8.93 o 
   1   2   9      444.24      423.02      5.88 o 
   2   2   9       63.18       63.22      3.84 o 
   3   2   9      598.20      577.13      8.83 o 
   4   2   9      174.55      170.23      5.20 o 
   5   2   9       87.34       83.45      5.51 o 
   6   2   9      299.09      279.92      8.12 o 
   7   2   9      266.50      264.37     11.61 o 
   8   2   9       56.97       66.03      6.28 o 
   9   2   9       91.52      108.84      9.92 o 
  10   2   9       28.87       27.94      7.49 o 
   0   3   9     1264.02     1256.44     81.03 o 
   1   3   9       76.78       68.32      3.88 o 
   2   3   9      598.20      567.81     11.37 o 
   3   3   9        0.36        2.74      2.82 o 
   4   3   9      289.21      277.74      7.93 o 
   5   3   9      114.14      116.00      8.26 o 
   6   3   9       71.78       68.92      5.85 o 
   7   3   9       70.97       61.81      5.97 o 
   8   3   9      270.95      269.37      9.40 o 
   9   3   9        5.81        3.57      5.42 o 
  10   3   9       62.45       60.64      9.34 o 
   1   4   9      220.80      191.60      6.75 o 
   2   4   9      174.55      155.68      6.32 o 
   3   4   9      289.21      276.68      7.81 o 
   4   4   9       16.17       19.04      4.32 o 
   5   4   9      378.09      385.44     10.24 o 
   6   4   9        6.79       -5.14      4.25 o 
   7   4   9      115.66      129.85     10.66 o 
   8   4   9        8.15        5.75      5.40 o 
   9   4   9       97.29      100.26      9.35 o 
  10   4   9        8.15        8.71      7.29 o 
   0   5   9      631.78      628.31     17.64 o 
   1   5   9       61.93       58.94      6.60 o 
   2   5   9       87.34       63.86      6.83 o 
   3   5   9      114.14      115.85      7.64 o 
   4   5   9      378.09      363.20     12.87 o 
   5   5   9      309.18      319.16      9.90 o 
   6   5   9      192.35      210.12      9.39 o 
   7   5   9       22.03       30.39      6.27 o 
   8   5   9       30.99       21.36      7.95 o 
   9   5   9       26.27       22.83      8.28 o 
   1   6   9      350.09      371.41     12.36 o 
   2   6   9      299.09      289.20     15.91 o 
   3   6   9       71.78       63.77     13.60 o 
   4   6   9        6.79       -2.41      4.31 o 
   5   6   9      192.35      205.81      8.88 o 
   6   6   9       28.57       26.05      5.88 o 
   7   6   9      115.21      122.78     10.46 o 
   8   6   9        0.86        2.05      7.31 o 
   9   6   9       30.59       23.26      8.72 o 
   0   7   9      134.02      178.64     20.07 o 
   1   7   9      143.54      140.71     14.18 o 
   2   7   9      266.50      251.46     15.35 o 
   3   7   9       70.97       74.01      8.73 o 
   4   7   9      115.66      119.57     10.24 o 
   5   7   9       22.03       24.95      6.78 o 
   6   7   9      115.21      142.43     12.52 o 
   7   7   9        0.42        3.97      7.58 o 
   8   7   9      100.07      110.73     11.42 o 
   1   8   9      127.34      122.06     13.45 o 
   2   8   9       56.97       54.40     10.66 o 
   3   8   9      270.95      254.32     12.49 o 
   4   8   9        8.15        4.12      9.01 o 
   5   8   9       30.99       25.43      8.66 o 
   6   8   9        0.86        0.22      8.63 o 
   7   8   9      100.07      103.32     12.82 o 
   0   9   9       56.31       90.96     18.66 o 
   1   9   9        8.78       -3.13      8.74 o 
   2   9   9       91.52      106.73     13.50 o 
   3   9   9        5.81        0.39     13.58 o 
   4   9   9       97.29      102.87     21.71 o 
   5   9   9       26.27       33.58     11.47 o 
   6   9   9       30.59       27.10      9.70 o 
   1  10   9       66.55       71.91     19.25 o 
   2  10   9       28.87       30.60     16.67 o 
   3  10   9       62.45       72.42     19.76 o 
   4  10   9        8.15       14.32     15.85 o 
   0   0  10      877.94      798.77     27.66 o 
   2   0  10      861.76      887.05     15.47 o 
   4   0  10      281.76      260.39      8.32 o 
   6   0  10      110.04      116.47      9.84 o 
   8   0  10      145.22      181.76     15.80 o 
  10   0  10      126.16      121.73     16.15 o 
   1   1  10     1087.88     1080.52     18.82 o 
   2   1  10      163.71      161.63      5.15 o 
   3   1  10       30.46       25.16      3.11 o 
   4   1  10        4.05        0.62      2.57 o 
   5   1  10      438.08      473.57     11.99 o 
   6   1  10       70.45       73.52      5.82 o 
   7   1  10      389.51      370.69      9.81 o 
   8   1  10       27.65        9.01      5.30 o 
   9   1  10       10.63        6.89      6.46 o 
  10   1  10       29.69       25.74      7.32 o 
   0   2  10      861.76      822.47     20.04 o 
   1   2  10      163.71      158.44      5.69 o 
   2   2  10        1.36       -4.10      2.73 o 
   3   2  10      255.79      226.24      8.80 o 
   4   2  10      308.87      304.26      6.83 o 
   5   2  10      161.01      158.46      6.56 o 
   6   2  10      289.19      313.22      8.75 o 
   7   2  10        7.07        2.32      4.38 o 
   8   2  10       71.95       75.09      6.90 o 
   9   2  10        9.07        5.68      5.82 o 
  10   2  10        3.94       -4.23      6.31 o 
   1   3  10       30.46       15.57      4.04 o 
   2   3  10      255.79      235.47     10.97 o 
   3   3  10     1451.12     1386.05     16.29 o 
   4   3  10        5.63        0.01      3.63 o 
   5   3  10       83.06      100.61      8.34 o 
   6   3  10       29.29       37.51      5.40 o 
   7   3  10      123.15      145.55      9.44 o 
   8   3  10        9.97       11.73      5.47 o 
   9   3  10      155.16      173.49      9.76 o 
  10   3  10        6.71        3.88      6.30 o 
   0   4  10      281.76      276.82     12.23 o 
   1   4  10        4.05        0.12      3.72 o 
   2   4  10      308.87      278.89     13.51 o 
   3   4  10        5.63        0.39      3.83 o 
   4   4  10      739.80      717.92     18.60 o 
   5   4  10       79.10       93.59      8.16 o 
   6   4  10       44.21       42.40      5.99 o 
   7   4  10        8.22        7.85      5.31 o 
   8   4  10      105.42      110.13      8.26 o 
   9   4  10       12.33       12.97      7.08 o 
   1   5  10      438.08      426.47     25.45 o 
   2   5  10      161.01      165.93     32.94 o 
   3   5  10       83.06       89.75     13.75 o 
   4   5  10       79.10       89.77      7.85 o 
   5   5  10        4.86        1.30      5.23 o 
   6   5  10       12.96       10.72      5.95 o 
   7   5  10      252.23      255.50     11.47 o 
   8   5  10       27.53       15.10      9.07 o 
   9   5  10        8.56       12.58     10.02 o 
   0   6  10      110.04      114.71     17.06 o 
   1   6  10       70.45       65.07     10.29 o 
   2   6  10      289.19      272.37     14.97 o 
   3   6  10       29.29       41.73      9.31 o 
   4   6  10       44.20       47.26      8.66 o 
   5   6  10       12.96        5.43      5.93 o 
   6   6  10       22.58       10.12      6.30 o 
   7   6  10       56.07       53.50     15.27 o 
   8   6  10      134.71      156.22     14.31 o 
   1   7  10      389.51      367.95     17.62 o 
   2   7  10        7.07       -2.09      7.43 o 
   3   7  10      123.15      145.46     14.23 o 
   4   7  10        8.22        6.37      8.56 o 
   5   7  10      252.23      272.55     13.67 o 
   6   7  10       56.07       46.42      9.66 o 
   7   7  10       30.33       22.94      9.61 o 
   8   7  10        3.15       -1.27      9.32 o 
   0   8  10      145.22      139.83     21.05 o 
   1   8  10       27.65       21.81      9.21 o 
   2   8  10       71.95       72.15     12.13 o 
   3   8  10        9.97        4.44      8.95 o 
   4   8  10      105.42      128.68     23.04 o 
   5   8  10       27.53       20.35     16.14 o 
   6   8  10      134.71      188.48     20.62 o 
   7   8  10        3.15        0.50      9.45 o 
   1   9  10       10.63       16.10      9.80 o 
   2   9  10        9.07        0.54      9.41 o 
   3   9  10      155.16      230.25     28.37 o 
   4   9  10       12.33        8.22     14.16 o 
   5   9  10        8.56       21.47     18.66 o 
   0  10  10      126.16      127.74     22.34 o 
   1  10  10       29.69       27.27     18.00 o 
   2  10  10        3.94      -21.19     14.12 o 
   3  10  10        6.71       16.43     15.88 o 
   1   0  11      567.90      535.72     44.09 o 
   3   0  11      101.56       99.79     10.05 o 
   5   0  11      324.64      338.10     10.27 o 
   7   0  11      281.51      257.79     17.04 o 
   9   0  11       10.91        5.09     10.23 o 
   0   1  11      567.90      534.56     16.75 o 
   1   1  11       40.59       41.00      5.10 o 
   2   1  11      451.55      434.51     11.00 o 
   3   1  11       14.84       11.19      3.75 o 
   4   1  11      139.21      141.65      8.94 o 
   5   1  11       80.68       77.79      5.17 o 
   6   1  11      180.99      195.03      7.61 o 
   7   1  11      153.58      144.81      7.93 o 
   8   1  11       85.77      100.37      7.68 o 
   9   1  11        7.24       -3.96      6.20 o 
  10   1  11        1.62       -3.10      6.75 o 
   1   2  11      451.55      420.57     10.76 o 
   2   2  11        0.03       -5.23      3.48 o 
   3   2  11       21.12       14.91      4.10 o 
   4   2  11      180.36      168.89      7.44 o 
   5   2  11       48.30       54.62      5.73 o 
   6   2  11       14.12        5.53      4.93 o 
   7   2  11      166.37      186.80      9.72 o 
   8   2  11       11.29       14.65      6.16 o 
   9   2  11       37.59       53.38      6.96 o 
  10   2  11        4.89        0.65      7.50 o 
   0   3  11      101.56      107.78     10.32 o 
   1   3  11       14.84        8.90      4.04 o 
   2   3  11       21.12       13.28      3.94 o 
   3   3  11       87.41       92.25      9.35 o 
   4   3  11      875.65      900.60     19.99 o 
   5   3  11       14.71        6.06      6.61 o 
   6   3  11      236.23      255.90     10.77 o 
   7   3  11       25.62       21.60      6.28 o 
   8   3  11       34.38       29.89      6.50 o 
   9   3  11        2.05        6.63      6.74 o 
   1   4  11      139.21      140.48      8.16 o 
   2   4  11      180.36      166.89      8.31 o 
   3   4  11      875.65      863.30     19.40 o 
   4   4  11      133.88      146.72     11.11 o 
   5   4  11      108.73      119.97     10.54 o 
   6   4  11       13.88        9.36      7.10 o 
   7   4  11      208.77      226.00     15.48 o 
   8   4  11        9.04        1.37      8.47 o 
   9   4  11       48.00       69.59      9.05 o 
   0   5  11      324.64      356.96     28.56 o 
   1   5  11       80.68       63.25      7.66 o 
   2   5  11       48.30       46.96      9.20 o 
   3   5  11       14.71        8.73      6.54 o 
   4   5  11      108.73      120.35     11.88 o 
   5   5  11      180.04      207.77     13.07 o 
   6   5  11        0.72       -2.37      7.09 o 
   7   5  11      109.69      138.26     12.70 o 
   8   5  11      151.43      179.09     17.02 o 
   9   5  11        5.13       -0.95      9.96 o 
   1   6  11      180.99      198.37     21.38 o 
   2   6  11       14.12        0.89      7.12 o 
   3   6  11      236.23      220.72     14.04 o 
   4   6  11       13.88       10.00      7.48 o 
   5   6  11        0.72       -5.96      6.38 o 
   6   6  11       14.16       -1.38      7.96 o 
   7   6  11       56.55       81.80     15.27 o 
   8   6  11       16.21        5.74     12.24 o 
   0   7  11      281.51      222.34     21.09 o 
   1   7  11      153.58      109.63     13.77 o 
   2   7  11      166.37      174.82     16.00 o 
   3   7  11       25.62       25.60     10.99 o 
   4   7  11      208.77      236.81     23.00 o 
   5   7  11      109.69      119.82     12.08 o 
   6   7  11       56.55       63.69     14.18 o 
   7   7  11        1.91        0.67     12.73 o 
   1   8  11       85.77       62.02     11.31 o 
   2   8  11       11.29        1.84      9.56 o 
   3   8  11       34.38       26.61     10.64 o 
   4   8  11        9.04        4.30      8.97 o 
   5   8  11      151.43      216.89     22.16 o 
   6   8  11       16.21       42.13     14.97 o 
   0   9  11       10.91        5.99     14.08 o 
   1   9  11        7.24       10.37     10.59 o 
   2   9  11       37.59       35.14     11.92 o 
   3   9  11        2.05        2.23     13.89 o 
   4   9  11       48.00       60.25     18.90 o 
   5   9  11        5.13       14.61     12.86 o 
   1  10  11        1.62      -14.58      9.72 o 
   2  10  11        4.89       -0.70     15.49 o 
   0   0  12        9.04        1.68      8.76 o 
   2   0  12      496.95      479.30     17.31 o 
   4   0  12      223.97      217.49     19.66 o 
   6   0  12      239.11      252.40     14.83 o 
   8   0  12       21.86       18.94      9.88 o 
   1   1  12      504.53      456.44     15.54 o 
   2   1  12       14.72       16.78      4.75 o 
   3   1  12      163.96      169.25      8.40 o 
   4   1  12       44.00       48.01      6.45 o 
   5   1  12       50.12       54.55      6.81 o 
   6   1  12       77.31       77.87     12.92 o 
   7   1  12      201.15      216.21     11.53 o 
   8   1  12       10.13        4.89      7.72 o 
   9   1  12        8.58        5.98      8.54 o 
   0   2  12      496.95      501.66     17.21 o 
   1   2  12       14.72       15.20      4.74 o 
   2   2  12        0.91       -5.55      3.70 o 
   3   2  12       79.11       78.50      7.47 o 
   4   2  12       68.52       79.41      8.82 o 
   5   2  12      109.56      113.66     10.70 o 
   6   2  12       62.71       69.23      7.87 o 
   7   2  12       13.51       10.54      9.20 o 
   8   2  12       59.41       70.84      9.12 o 
   9   2  12        9.45       -1.66      7.37 o 
   1   3  12      163.96      173.96      8.51 o 
   2   3  12       79.11       79.02      7.02 o 
   3   3  12        4.40       -5.74      5.61 o 
   4   3  12       92.48      130.18     11.52 o 
   5   3  12      195.91      205.14     12.85 o 
   6   3  12       10.01       -3.66      6.99 o 
   7   3  12      173.35      186.04     11.72 o 
   8   3  12        5.07       -0.64      6.88 o 
   9   3  12       37.77       42.70      9.68 o 
   0   4  12      223.97      215.07     26.15 o 
   1   4  12       44.00       41.12      5.81 o 
   2   4  12       68.52       67.26     10.99 o 
   3   4  12       92.48      107.04     19.66 o 
   4   4  12      861.47      889.25     28.73 o 
   5   4  12       42.39       47.81      9.19 o 
   6   4  12       20.39       21.68      8.49 o 
   7   4  12       98.10      105.42     13.18 o 
   8   4  12       66.85       77.40     12.17 o 
   9   4  12        3.14      -14.05      9.37 o 
   1   5  12       50.12       49.80      8.06 o 
   2   5  12      109.56      125.57     10.35 o 
   3   5  12      195.91      222.16     16.68 o 
   4   5  12       42.39       45.32      8.30 o 
   5   5  12        0.61      -10.92      9.28 o 
   6   5  12        7.71       -2.52      7.63 o 
   7   5  12      103.61      129.37     13.30 o 
   8   5  12       17.28       28.37     10.06 o 
   0   6  12      239.11      224.42     21.40 o 
   1   6  12       77.31       66.85     16.73 o 
   2   6  12       62.71       66.22      9.42 o 
   3   6  12       10.01       -6.13      6.80 o 
   4   6  12       20.39       13.60      7.84 o 
   5   6  12        7.71       -6.29      7.66 o 
   6   6  12       12.43       12.76      9.13 o 
   7   6  12       10.11        5.55     14.61 o 
   1   7  12      201.15      226.90     17.94 o 
   2   7  12       13.51       -4.27      8.64 o 
   3   7  12      173.35      170.24     39.46 o 
   4   7  12       98.10      122.07     19.78 o 
   5   7  12      103.61      105.69     11.83 o 
   6   7  12       10.11        3.38     11.37 o 
   0   8  12       21.86       37.05     15.57 o 
   1   8  12       10.13        0.17      8.75 o 
   2   8  12       59.41       68.52     14.01 o 
   3   8  12        5.07       -7.70      9.14 o 
   4   8  12       66.85       49.78     15.71 o 
   5   8  12       17.28       24.36     12.99 o 
   1   9  12        8.58        7.80     10.77 o 
   2   9  12        9.45       -7.05     14.05 o 
   3   9  12       37.77       24.96     18.04 o 
   4   9  12        3.14       -1.68     16.31 o 
   1   0  13      437.34      431.85     17.16 o 
   3   0  13      124.88      141.94     13.17 o 
   5   0  13        8.50        8.60      7.43 o 
   7   0  13      209.60      234.67     28.01 o 
   9   0  13       85.82       93.19     21.01 o 
   0   1  13      437.34      432.79     17.00 o 
   1   1  13        4.30        0.31      4.30 o 
   2   1  13       90.10       82.23      7.44 o 
   3   1  13       17.86       17.76      5.57 o 
   4   1  13      146.65      160.60      9.84 o 
   5   1  13        6.91       -0.29      6.40 o 
   6   1  13       77.87       97.70     10.96 o 
   7   1  13       16.12       21.51      8.63 o 
   8   1  13       19.25        2.41     10.38 o 
   9   1  13        8.63        5.65     11.65 o 
   1   2  13       90.10       81.34      7.39 o 
   2   2  13       28.62       21.19      5.50 o 
   3   2  13       27.94       29.69      6.03 o 
   4   2  13      186.13      187.52     11.34 o 
   5   2  13      146.76      178.51     13.25 o 
   6   2  13      124.21      159.95     13.22 o 
   7   2  13       78.44       91.20     11.58 o 
   8   2  13        0.34       -1.71      9.88 o 
   9   2  13        2.36        5.09     15.77 o 
   0   3  13      124.88      132.47     12.28 o 
   1   3  13       17.86       16.02      5.40 o 
   2   3  13       27.94       27.27      8.22 o 
   3   3  13        0.65       -8.55      5.70 o 
   4   3  13      190.47      216.39     12.63 o 
   5   3  13        6.77        8.11      7.38 o 
   6   3  13      156.31      146.95     16.15 o 
   7   3  13        4.06       -3.81      9.72 o 
   8   3  13       70.27       80.00     14.34 o 
   1   4  13      146.65      161.61     14.81 o 
   2   4  13      186.13      166.35     17.70 o 
   3   4  13      190.47      196.70     11.93 o 
   4   4  13      173.95      173.69     13.91 o 
   5   4  13       75.10       74.24     12.91 o 
   6   4  13       10.79        1.10      9.58 o 
   7   4  13       58.24       63.88     13.54 o 
   8   4  13       34.39       59.20     19.84 o 
   0   5  13        8.50        1.10     11.35 o 
   1   5  13        6.91        5.71      6.15 o 
   2   5  13      146.76      179.79     12.67 o 
   3   5  13        6.77        8.77      6.86 o 
   4   5  13       75.10       80.03     18.70 o 
   5   5  13       22.33       -5.12      9.41 o 
   6   5  13        2.44       -5.31     10.12 o 
   7   5  13       23.92       12.08     16.28 o 
   1   6  13       77.87       92.73     13.17 o 
   2   6  13      124.21      114.40     16.47 o 
   3   6  13      156.31      161.44     13.40 o 
   4   6  13       10.79       -7.36      7.66 o 
   5   6  13        2.44        8.89      9.81 o 
   6   6  13        0.62       -8.26     10.24 o 
   7   6  13       37.91       32.52     13.27 o 
   0   7  13      209.60      231.27     25.74 o 
   1   7  13       16.12        1.26      9.51 o 
   2   7  13       78.44       69.44     13.04 o 
   3   7  13        4.06      -12.44      8.30 o 
   4   7  13       58.24       46.96     12.26 o 
   5   7  13       23.92       24.68     11.66 o 
   6   7  13       37.91       59.70     19.05 o 
   1   8  13       19.25       10.16      9.92 o 
   2   8  13        0.34      -10.59      9.02 o 
   3   8  13       70.27       70.18     13.41 o 
   4   8  13       34.39       27.13     16.61 o 
   0   9  13       85.82      122.93     22.85 o 
   1   9  13        8.63        8.47     10.80 o 
   2   9  13        2.36      -13.25      9.40 o 
   0   0  14      642.13      588.55     28.95 o 
   2   0  14       95.93       89.57     11.14 o 
   4   0  14       15.27        3.41      9.59 o 
   6   0  14      220.07      221.37     27.97 o 
   8   0  14       20.88       44.13     17.18 o 
   1   1  14      143.65      158.85      9.65 o 
   2   1  14       16.37        8.68      5.57 o 
   3   1  14       54.96       54.30      8.08 o 
   4   1  14       45.79       47.56      7.18 o 
   5   1  14       65.41       62.62      9.67 o 
   6   1  14        4.64       -9.89      7.47 o 
   7   1  14       68.25       47.20     13.31 o 
   8   1  14        2.27       -3.15     11.07 o 
   0   2  14       95.93      100.00     11.47 o 
   1   2  14       16.37       10.47      5.11 o 
   2   2  14       99.36      116.13      8.85 o 
   3   2  14       43.57       37.78      6.81 o 
   4   2  14      118.70      128.05     11.55 o 
   5   2  14      129.59      145.06     12.60 o 
   6   2  14       17.36       18.44      8.27 o 
   7   2  14       11.29        6.63      8.86 o 
   8   2  14       45.90       49.91     11.97 o 
   1   3  14       54.96       68.61      7.55 o 
   2   3  14       43.57       35.51      7.94 o 
   3   3  14      158.66      175.89     20.24 o 
   4   3  14       26.57       27.29      8.61 o 
   5   3  14      109.91      128.05     12.70 o 
   6   3  14        7.94       11.51     11.14 o 
   7   3  14       33.74       30.77     10.30 o 
   8   3  14       14.68       21.22     12.39 o 
   0   4  14       15.27       21.48      7.83 o 
   1   4  14       45.79       46.72      8.09 o 
   2   4  14      118.70      128.98     13.58 o 
   3   4  14       26.57       17.94      7.97 o 
   4   4  14      130.00      136.98     13.36 o 
   5   4  14       49.84       44.37     10.43 o 
   6   4  14       14.73       14.14      8.90 o 
   7   4  14        3.98        8.85     11.23 o 
   1   5  14       65.41       64.71     11.37 o 
   2   5  14      129.59      135.17     11.84 o 
   3   5  14      109.91      139.99     22.49 o 
   4   5  14       49.84       56.00     10.79 o 
   5   5  14        6.39       -2.49      8.14 o 
   6   5  14        0.17       -4.81     10.23 o 
   7   5  14       37.57       26.97     13.25 o 
   0   6  14      220.07      246.48     26.68 o 
   1   6  14        4.64       -7.53      8.60 o 
   2   6  14       17.36        5.32      8.79 o 
   3   6  14        7.94        0.58      7.81 o 
   4   6  14       14.73        0.63      8.32 o 
   5   6  14        0.17        8.81     11.18 o 
   6   6  14       62.09       59.84     14.59 o 
   1   7  14       68.25       58.57     12.56 o 
   2   7  14       11.29        7.81     10.54 o 
   3   7  14       33.74       35.44     11.85 o 
   4   7  14        3.98       -8.03     10.25 o 
   5   7  14       37.57       47.76     12.83 o 
   0   8  14       20.88       13.18     14.20 o 
   1   8  14        2.27       -7.66      9.68 o 
   2   8  14       45.90       48.61     12.98 o 
   3   8  14       14.68        3.07     10.68 o 
   1   0  15       77.79       86.61     11.57 o 
   3   0  15       40.19       34.15     12.87 o 
   5   0  15      170.89      172.99     16.12 o 
   7   0  15       33.09       17.10     15.26 o 
   0   1  15       77.79       62.52     10.40 o 
   1   1  15       66.99       72.62      7.71 o 
   2   1  15       66.01       61.65      7.82 o 
   3   1  15        1.28       -7.31      5.13 o 
   4   1  15        9.45        7.32      7.35 o 
   5   1  15        4.31       -1.07      7.27 o 
   6   1  15      106.42      130.43     13.17 o 
   7   1  15        6.32        1.60     11.29 o 
   1   2  15       66.01       59.46      7.73 o 
   2   2  15        5.61        8.53      5.94 o 
   3   2  15      172.53      185.05     17.09 o 
   4   2  15       59.56       61.70      9.60 o 
   5   2  15       17.08       22.98      8.68 o 
   6   2  15        1.18        4.64      9.20 o 
   7   2  15       25.17       27.75      9.79 o 
   0   3  15       40.19       55.12     10.84 o 
   1   3  15        1.28        0.22      5.48 o 
   2   3  15      172.53      176.61     13.11 o 
   3   3  15        8.75       17.76      8.32 o 
   4   3  15       68.59       90.71     11.30 o 
   5   3  15       23.48       26.15      9.52 o 
   6   3  15       36.37       27.52     11.03 o 
   7   3  15        1.89      -13.08      8.72 o 
   1   4  15        9.45        7.70      7.67 o 
   2   4  15       59.56       65.94     10.23 o 
   3   4  15       68.59       78.00     10.54 o 
   4   4  15        9.46        3.05      8.24 o 
   5   4  15       64.07       83.72     14.08 o 
   6   4  15        1.59       -2.37      9.81 o 
   0   5  15      170.89      152.43     22.07 o 
   1   5  15        4.31       -7.57     13.42 o 
   2   5  15       17.08       19.22      8.13 o 
   3   5  15       23.48       21.98      8.16 o 
   4   5  15       64.07       80.40     13.69 o 
   5   5  15       25.60        9.63      9.69 o 
   6   5  15       59.56       84.25     13.91 o 
   1   6  15      106.42       88.10     13.47 o 
   2   6  15        1.18       -4.39     10.78 o 
   3   6  15       36.37       11.48     10.21 o 
   4   6  15        1.59       12.33      9.85 o 
   5   6  15       59.56       64.07     13.86 o 
   0   7  15       33.09       27.93     16.98 o 
   1   7  15        6.32       -2.31     10.33 o 
   2   7  15       25.17       25.56     22.32 o 
   3   7  15        1.89       -0.85      9.48 o 
   0   0  16       52.88       39.55     13.69 o 
   2   0  16       40.26       53.53     11.75 o 
   4   0  16       60.25       97.88     30.60 o 
   6   0  16       21.84        4.97     15.65 o 
   1   1  16       19.74       15.15      6.22 o 
   2   1  16        6.53        3.32      5.84 o 
   3   1  16       17.45       13.34      6.69 o 
   4   1  16       19.73       18.10      8.53 o 
   5   1  16      102.26      104.95     12.29 o 
   6   1  16       24.55       19.29     14.97 o 
   7   1  16        9.72        3.85     12.61 o 
   0   2  16       40.26       27.51     10.02 o 
   1   2  16        6.53        6.57      6.34 o 
   2   2  16      137.12      155.04     10.87 o 
   3   2  16       13.23       14.46      8.54 o 
   4   2  16       28.08       15.55     10.30 o 
   5   2  16        7.77       14.20      8.54 o 
   6   2  16       40.54       48.72     11.37 o 
   1   3  16       17.45       14.50      8.10 o 
   2   3  16       13.23        7.13      8.19 o 
   3   3  16      240.29      246.22     15.07 o 
   4   3  16       15.73        8.53      8.86 o 
   5   3  16       19.95       14.84      9.36 o 
   6   3  16        2.54       -1.33      8.93 o 
   0   4  16       60.25       83.45     19.52 o 
   1   4  16       19.73        5.28      8.08 o 
   2   4  16       28.08       18.40      8.82 o 
   3   4  16       15.73       10.86      8.73 o 
   4   4  16        2.24       -6.04      8.38 o 
   5   4  16        9.77        0.21      9.02 o 
   1   5  16      102.26      108.53     14.38 o 
   2   5  16        7.77       -4.66      7.61 o 
   3   5  16       19.95       21.60     19.37 o 
   4   5  16        9.77        6.45      8.99 o 
   5   5  16      121.34      117.58     14.20 o 
   0   6  16       21.84       34.51     17.53 o 
   1   6  16       24.55       22.44     10.43 o 
   2   6  16       40.54       35.04     12.38 o 
   3   6  16        2.54       -7.48      9.77 o 
   1   7  16        9.72       -7.28     11.24 o 
   1   0  17       16.88        6.62     10.15 o 
   3   0  17       43.70       37.14     17.51 o 
   5   0  17       95.86       85.25     22.65 o 
   0   1  17       16.88       13.17      9.75 o 
   1   1  17       21.40       10.65      7.14 o 
   2   1  17       42.94       48.75      8.56 o 
   3   1  17        4.89        0.74      7.11 o 
   4   1  17        5.42       15.69      9.58 o 
   5   1  17       10.09       -1.72      9.81 o 
   6   1  17       31.54       28.24     19.13 o 
   1   2  17       42.94       37.89      8.04 o 
   2   2  17       14.60       18.49      8.96 o 
   3   2  17       96.15      110.87     23.17 o 
   4   2  17        8.11      -10.10      8.41 o 
   5   2  17       30.34       33.53     10.30 o 
   0   3  17       43.70       30.91     11.35 o 
   1   3  17        4.89       -0.63      7.62 o 
   2   3  17       96.15      112.22     19.38 o 
   3   3  17        3.05        7.12      8.89 o 
   4   3  17       54.19       48.21     10.91 o 
   5   3  17        7.62       -3.75     10.41 o 
   1   4  17        5.42       -7.19     11.64 o 
   2   4  17        8.11      -11.27      7.81 o 
   3   4  17       54.19       69.73     17.11 o 
   4   4  17       52.53       32.50     10.58 o 
   0   5  17       95.86       80.52     19.60 o 
   1   5  17       10.09       -5.48     10.82 o 
   2   5  17       30.34       36.25     12.11 o 
   3   5  17        7.62        6.17      8.91 o 
   1   6  17       31.54       29.27     12.17 o 
   0   0  18       19.85        7.94     15.38 o 
   2   0  18       19.50       12.90     10.95 o 
   4   0  18        4.01        7.36     17.49 o 
   1   1  18       22.74       12.40      7.84 o 
   2   1  18       12.26        4.50      7.21 o 
   3   1  18       16.87        0.58      8.47 o 
   4   1  18        5.45        9.54      9.71 o 
   0   2  18       19.50       17.91     11.33 o 
   1   2  18       12.26       11.06      7.33 o 
   2   2  18       71.37       96.24     12.74 o 
   3   2  18        1.08       -2.41      9.10 o 
   4   2  18       21.30       24.09     10.52 o 
   1   3  18       16.87       16.55      9.16 o 
   2   3  18        1.08       -4.27      8.58 o 
   3   3  18       30.38       38.59     11.02 o 
   0   4  18        4.01      -16.90     12.83 o 
   1   4  18        5.45       -6.26     11.08 o 
   2   4  18       21.30       18.69      9.83 o 
   1   0  19        4.00      -10.03     10.19 o 
   0   1  19        4.00      -12.33     11.31 o 
   1   1  19       11.22        4.91      8.01 o 
   2   1  19       37.90       27.62      8.43 o 
   1   2  19       37.90       43.96     10.74 o 
   2   2  19        5.57       -5.76     11.00 o 
                                                 
